# Supplementary material for: Copper Acts Synergistically With Fluconazole in Candida glabrata by Compromising Drug Efflux, Sterol Metabolism, and Zinc Homeostasis
Source: Front Microbiol. 2022 Jun 14;13:920574. doi: 10.3389/fmicb.2022.920574 (PMC9237516; doi:10.3389/fmicb.2022.920574)
Supplement: Supplementary file 3 [file Table_2.XLSX]

## Sheet: Fluc vs Control
GeneID	Log2FC	Log2CPM	p_value	FDR	Name	S.cerevisiae homolog	Description
Membrane Lipid Metabolism
CAGL0F07865g	2.17869	5.09954	2.43e-25	2.16e-22	UPC2B	UPC2	Putative Zn(2)-Cys(6) binuclear cluster transcriptional regulator of ergosterol biosynthesis
CAGL0J03916g	2.16944	6.47623	2.92e-84	1.56e-80		HES1	Ortholog(s) have lipid binding, oxysterol binding, sterol transfer activity and role in endocytosis, exocytosis, maintenance of cell polarity, piecemeal microautophagy of the nucleus, sterol transport
CAGL0L03828g	2.15931	5.64627	1.02e-64	2.73e-61		CYB5	Ortholog(s) have electron transfer activity, role in ergosterol biosynthetic process, sterol biosynthetic process and endoplasmic reticulum membrane localization
CAGL0K04477g	1.76742	10.3227	8.52e-30	9.1e-27		ERG25	Ortholog(s) have C-4 methylsterol oxidase activity, role in ergosterol biosynthetic process and endoplasmic reticulum membrane, plasma membrane localization
CAGL0F01793g	1.50999	9.79717	1.76e-31	2.35e-28	ERG3	ERG3	Delta 5,6 sterol desaturase; C-5 sterol desaturase; predicted transmembrane domain and endolasmic reticulum (ER) binding motif; gene used for molecular typing of C. glabrata strain isolates
CAGL0E04334g	1.37523	8.9147	3.49e-16	1.43e-13	ERG11	ERG11	Putative cytochrome P-450 lanosterol 14-alpha-demethylase; target enzyme of azole antifungal drugs; increased protein abundance in azole resistant strain
CAGL0L10714g	1.25823	8.56789	1.98e-23	1.51e-20	ERG2	ERG2	C-8 sterol isomerase
CAGL0D05940g	1.19754	8.81255	3.72e-15	1.16e-12	ERG1	ERG1	Squalene epoxidase with a role in ergosterol synthesis; involved in growth under conditions of low oxygen tension
CAGL0K03927g	1.02211	7.14377	1.07e-18	6.33e-16		ERG29	Ortholog(s) have role in cellular iron ion homeostasis, ergosterol biosynthetic process, mitochondrion organization
CAGL0D04114g	1.01787	8.45836	4.08e-07	2.34e-05	NCP1	NCP1	Ortholog(s) have NADPH-hemoprotein reductase activity, electron transfer activity and role in cellular response to drug, ergosterol biosynthetic process
CAGL0K07337g	-1.12124	6.17271	4.13e-16	1.57e-13			Has domain(s) with predicted ion channel activity, role in ion transport and membrane localization
Uncategorized/others
21SrRNA	2.09042	7.6411	8.41e-07	4.4e-05
CAGL0A01089g	1.90395	4.26265	3.85e-19	2.57e-16		PBI1	Has domain(s) with predicted alcohol O-acetyltransferase activity and role in alcohol metabolic process
15SrRNA	1.8271	4.37879	3.56e-07	2.07e-05
CAGL0G04499g	1.65488	7.33492	8.71e-46	1.55e-42			Ortholog of S. cerevisiae : SET4 and Saccharomyces cerevisiae S288C : YJL105W
CAGLFMP04	1.62494	4.08729	4.56e-09	4.06e-07	COX1
CAGL0C02365g	1.40027	3.97119	8.59e-10	9.75e-08			Protein of unknown function
CAGL0F02513g	1.39275	3.21848	2.15e-09	2.25e-07		NCE101	Ortholog(s) have role in protein secretion
CAGL0M05401g	1.33663	4.51508	1.8e-12	3.46e-10		YBR201C-A	Ortholog of S. cerevisiae : YBR201C-A and Saccharomyces cerevisiae S288C : YBR201C-A
CAGL0C00209g	1.1886	7.05149	1.84e-17	8.91e-15	AWP7		Putative adhesin-like cell wall protein; belongs to adhesin cluster IV; predicted GPI-anchor
CAGL0K02123g	1.15103	9.31185	7.28e-07	3.96e-05		RPS26B	Ortholog(s) have role in rRNA export from nucleus, ribosome assembly
CAGL0G06798g	1.14536	6.24928	7.17e-11	1.06e-08		LSO1	Ortholog(s) have role in iron ion homeostasis and cytoplasm, nucleus localization
CAGL0J03245g	1.06725	5.09406	4.54e-11	7.13e-09		YOS1	Ortholog(s) have role in endoplasmic reticulum to Golgi vesicle-mediated transport and COPII-coated ER to Golgi transport vesicle, endoplasmic reticulum membrane, integral component of Golgi membrane localization
CAGL0M04477g	1.0551	3.01182	5.19e-07	2.92e-05		RRN5	Ortholog(s) have RNA polymerase I general transcription initiation factor activity and role in chromatin organization, nucleolar large rRNA transcription by RNA polymerase I
CAGL0M11104g	1.04604	7.3646	1.05e-05	0.000369014		SSS1	Ortholog(s) have P-P-bond-hydrolysis-driven protein transmembrane transporter activity, protein transmembrane transporter activity, structural molecule activity
CAGL0L08110g	1.02678	8.14688	4.36e-09	4.01e-07			Has domain(s) with predicted structural constituent of ribosome activity, role in translation and ribosome localization
CAGL0L06512g	1.01005	3.0818	1.78e-06	8.58e-05		BNS1	Ortholog(s) have role in meiotic cell cycle
CAGL0D04834g	1.00279	4.93564	1.79e-05	0.000561127		TOM5	Ortholog(s) have protein transmembrane transporter activity and role in mitochondrial outer membrane translocase complex assembly, protein targeting to mitochondrion
CAGL0L13387r	-1.00911	10.1168	0.00315607	0.0310201	RDN58-1		5.8S rRNA
CAGL0H00572g	-1.17921	9.45273	8.33e-18	4.45e-15		TDA4	Has domain(s) with predicted integral component of membrane localization
CAGL0G04345g	-1.19402	3.13783	1.27e-05	0.000430162		MDV1	Ortholog(s) have ubiquitin binding activity, role in mitochondrial fission, mitochondrial genome maintenance, peroxisome fission and mitochondrial outer membrane localization
CAGL0J00847g	-1.30667	8.7024	8.73e-11	1.19e-08		YJL045W	Ortholog(s) have succinate dehydrogenase (ubiquinone) activity and role in cellular respiration
CAGL0J05060g	-1.36553	7.676	5.93e-17	2.64e-14	ZAP1	ZAP1	Ortholog(s) have DNA-binding transcription factor activity, RNA polymerase II-specific, RNA polymerase II regulatory region sequence-specific DNA binding, zinc ion binding activity
CAGL0I10246g	-1.44887	5.6419	5.58e-15	1.49e-12	PWP2		Adhesin-like protein with tandem repeats; contains a PA14 domain; belongs to adhesin cluster II
