# Supplementary material for: Copper Acts Synergistically With Fluconazole in Candida glabrata by Compromising Drug Efflux, Sterol Metabolism, and Zinc Homeostasis
Source: Front Microbiol. 2022 Jun 14;13:920574. doi: 10.3389/fmicb.2022.920574 (PMC9237516; doi:10.3389/fmicb.2022.920574)
Supplement: Supplementary file 5 [file Table_4.XLSX]

## Sheet: CuFluc vs Fluc
GeneID	Log2FC	Log2CPM	p_value	FDR	Name	S.cerevisiae homolog	Description
CAGL0I10010g	13.1563	13.1726	0	0		BTN2	Ortholog(s) have SNARE binding, chaperone binding activity and role in amino acid transport, intracellular protein transport, protein folding, protein localization to nucleus, regulation of pH, retrograde transport, endosome to Golgi
CAGL0D01265g	9.31206	11.409	8.58e-297	3.27e-294	MT-I		Copper-binding metallothionein, involved in sequestration of metal ions; inducible by copper and silver; gene used for molecular typing of C. glabrata strain isolates
CAGL0I06644g	8.53315	10.1922	0	0		SPI1	Putative GPI-linked cell wall protein
CAGL0H06017g	7.50865	9.81319	0	0	FLR1		Multidrug transporter of the major facilitator superfamily involved in 5-flucytosine resistance; gene is downregulated in azole-resistant strain
CAGL0C05115g	7.32138	12.3585	0	0	ARG1	ARG1	Argininosuccinate synthetase
CAGL0I02024g	7.28996	9.1409	0	0	OYE2		Putative NADPH dehydrogenase; protein abundance increased in ace2 mutant cells
CAGL0I08987g	7.24396	11.7626	0	0			Has domain(s) with predicted argininosuccinate lyase activity and role in arginine biosynthetic process via ornithine
CAGL0G03883g	7.17097	12.4758	0	0		HSP104	Ortholog(s) have ADP binding, ATP binding, ATPase activity, ATPase activity, coupled, chaperone binding, misfolded protein binding, unfolded protein binding activity
CAGL0G03289g	7.07321	13.2409	2.10E-317	8.64E-315	SSA3	SSA4	Heat shock protein of the HSP70 family
CAGL0L01831g	6.90688	11.4588	1.53e-200	3.39e-198			Protein of unknown function
CAGL0M12100g	6.80589	3.87476	6.77e-110	4.89e-108			Has domain(s) with predicted protein dimerization activity
CAGL0E05280g	6.5665	10.4198	0	0	GRE2(B)		Putative methylglyoxal reductase (NADPH-dependent)
CAGL0B01507g	6.37848	10.35	0	0	ARG8	ARG8	Ortholog(s) have N2-acetyl-L-ornithine:2-oxoglutarate 5-aminotransferase activity, role in arginine biosynthetic process, arginine biosynthetic process via ornithine, ornithine biosynthetic process and mitochondrial matrix localization
CAGL0H04279g	6.35396	11.4085	5.24e-218	1.22e-215	MT-IIB		Copper-binding metallothionein, involved in sequestration of metal ions; inducible by copper and silver; present in multiple (3-9) tandemly arranged copies in various strains
CAGL0I10791g	6.35377	9.22117	0	0			Ortholog(s) have ornithine carbamoyltransferase activity, role in arginine biosynthetic process, arginine biosynthetic process via ornithine, asexual sporulation and intracellular, mitochondrial matrix, mitochondrion localization
CAGL0H04257g	6.33406	11.4029	2.81e-189	5.76e-187	MT-II		Copper-binding metallothionein, involved in sequestration of metal ions; inducible by copper and silver; present in multiple (3-9) tandemly arranged copies in various strains; gene is downregulated in azole-resistant strain
CAGL0J10296g	6.26792	10.0348	0	0		APJ1	Ortholog(s) have ATPase activator activity, unfolded protein binding activity, role in protein sumoylation and nuclear periphery localization
CAGL0H03707g	6.16954	11.9495	2.32e-254	7.28e-252		SIS1	Ortholog(s) have misfolded protein binding activity and role in misfolded protein transport, nuclear protein quality control by the ubiquitin-proteasome system, protein folding, tRNA import into nucleus, translational initiation
CAGL0G05632g	5.92698	9.61416	1.06e-167	1.71e-165		YDL218W	Ortholog of S. cerevisiae : YDL218W, C. albicans SC5314 : C5_04190W_A/MRV2, C. dubliniensis CD36 : Cd36_53890, C. parapsilosis CDC317 : CPAR2_502460 and Candida tenuis NRRL Y-1498 : CANTEDRAFT_116959
CAGL0F01111g	5.80114	8.81952	0	0		OPI10	Ortholog(s) have nuclear import signal receptor activity, role in inositol metabolic process, protein import into nucleus and nuclear envelope localization
CAGL0F01815g	5.66584	10.3587	1.7e-281	5.69e-279			Protein of unknown function
CAGL0C04917g	5.37364	9.4666	1.9e-288	6.76e-286		CPA2	Ortholog(s) have carbamoyl-phosphate synthase (glutamine-hydrolyzing) activity, role in arginine biosynthetic process and carbamoyl-phosphate synthase complex localization
CAGL0K12122g	5.30316	9.13969	4.13e-247	1.19e-244		MMS4	Ortholog(s) have crossover junction endodeoxyribonuclease activity, endodeoxyribonuclease activity
CAGL0L09537g	5.21632	5.89007	1.05e-228	2.66e-226			Has domain(s) with predicted FMN binding, catalytic activity, oxidoreductase activity and role in oxidation-reduction process
CAGL0M08822g	5.07413	10.5724	4.25e-247	1.19e-244	HSP78	HSP78	Ortholog(s) have ATPase activity, misfolded protein binding activity, role in cellular response to heat, mitochondrial genome maintenance, protein refolding, protein stabilization, protein unfolding and mitochondrial matrix localization
CAGL0L01463g	5.05818	4.88631	4.25e-139	4.45e-137		PRM6	Ortholog(s) have potassium ion transmembrane transporter activity, role in potassium ion transmembrane transport and cellular bud tip, integral component of plasma membrane, mating projection tip localization
CAGL0E06292g	5.05469	3.35417	3.74e-59	1.13e-57			Has domain(s) with predicted GTP binding, GTPase activity, role in protein transport, signal transduction, small GTPase mediated signal transduction and intracellular, membrane localization
CAGL0K12144g	5.03308	10.3428	2.84e-230	7.58e-228	FES1	FES1	Putative Hsp70p nucleotide exchange factor; protein abundance decreased in ace2 mutant cells
CAGL0I09592g	4.89613	9.61343	1.96e-165	2.99e-163		CPA1	Ortholog(s) have carbamoyl-phosphate synthase (glutamine-hydrolyzing) activity, role in arginine biosynthetic process and carbamoyl-phosphate synthase complex, cytoplasmic stress granule localization
CAGL0K09702g	4.80807	11.2274	9.43e-228	2.29e-225		YNL134C	Putative stress-induced alcohol dehydrogenase; gene is upregulated in azole-resistant strain; protein differentially expressed in azole resistant strain
CAGL0K12958g	4.67603	9.92199	6.3e-179	1.16e-176			Putative stress-induced alcohol dehydrogenase; gene is upregulated in azole-resistant strain
CAGL0I09108g	4.66322	7.31389	2.02e-103	1.3e-101			Has domain(s) with predicted role in transmembrane transport and integral component of plasma membrane localization
CAGL0G03795g	4.55747	12.4504	2.01e-128	1.97e-126	SSA1	SSA2	Heat shock protein of the HSP70 family
CAGL0K00759g	4.39435	11.2609	1.14e-154	1.56e-152	ZPR1	ZPR1	Protein with similarity to M. musculus zinc finger protein Zpr1p
CAGL0M07359g	4.38459	3.88439	3.42e-70	1.33e-68		LEE1	Has domain(s) with predicted nucleic acid binding, zinc ion binding activity
CAGL0E00803g	4.32662	10.216	4.29e-115	3.52e-113		HSP42	Putative small cytosolic stress-induced chaperone; gene is upregulated in azole-resistant strain
CAGL0K02629g	4.2208	8.46684	2.85e-188	5.62e-186			Ortholog(s) have intracellular localization
CAGL0L00495g	4.19841	12.6933	3.3e-166	5.17e-164	HSC82	HSC82	Putative heat shock protein
CAGL0K06259g	4.13458	9.94436	3.89e-147	4.72e-145	TSA1	TSA2	Thiol-specific antioxidant protein; predicted thioredoxin peroxidase involved in oxidative stress response; protein abundance decreased in ace2 mutant cells
CAGL0K04279g	4.09837	8.32054	1.95e-140	2.12e-138	SCM4	SCM4	Ortholog of S. cerevisiae : SCM4 and Saccharomyces cerevisiae S288C : YGR049W
CAGL0G01122g	4.06165	6.99877	2.17e-76	9.51e-75		YLR346C	Putative protein; gene is upregulated in azole-resistant strain
CAGL0I10769g	4.03736	8.42471	2.08e-191	4.44e-189	MCM1		Has domain(s) with predicted DNA binding, protein dimerization activity
CAGL0I08151g	4.00582	7.14857	2.21e-178	3.94e-176			Protein of unknown function
CAGL0M09713g	4.00274	9.48584	1.3e-176	2.23e-174		YIM1	Putative protein involved in DNA damage response; gene is upregulated in azole-resistant strain
CAGL0E03652g	3.93392	8.05779	9.54e-76	4.11e-74	ISA1		Has domain(s) with predicted iron-sulfur cluster binding, structural molecule activity and role in iron-sulfur cluster assembly, protein maturation by iron-sulfur cluster transfer
CAGL0A02970g	3.91129	3.60606	1.02e-64	3.52e-63		PHO92	Ortholog(s) have mRNA 3'-UTR binding activity, role in regulation of mRNA stability, regulation of phosphate metabolic process and cytoplasm localization
CAGL0H06853g	3.87302	9.07875	2.77e-179	5.28e-177	ADH6		Putative NADP-dependent alcohol dehydrogenase VI; protein abundance increased in ace2 mutant cells
CAGL0M14047g	3.76424	7.87105	1.32e-37	2.11e-36		ADH6	Putative NADPH-dependent cinnamyl alcohol dehydrogenase; gene is upregulated in azole-resistant strain
CAGL0H08195g	3.76208	10.5058	3.28e-147	4.07e-145		STI1	Ortholog(s) have ATPase inhibitor activity, Hsp70 protein binding, Hsp90 protein binding, mRNA binding activity, role in protein folding, protein localization, protein targeting to mitochondrion and cytoplasm localization
CAGL0F06369g	3.75709	10.3761	3.04e-170	5.07e-168			Protein of unknown function
CAGL0D05610g	3.69349	8.37214	3.64e-107	2.52e-105		PSR1	Ortholog(s) have phosphoprotein phosphatase activity
CAGL0K08800g	3.68042	8.35945	1.34e-114	1.08e-112	ADI1	ADI1	Ortholog(s) have acireductone dioxygenase (Ni2+-requiring) activity and role in L-methionine salvage from methylthioadenosine
CAGL0L12892g	3.62867	5.86574	3.98e-104	2.62e-102		SFK1	Ortholog(s) have role in actin cytoskeleton organization, inositol lipid-mediated signaling, negative regulation of phospholipid translocation, vacuole organization and plasma membrane localization
CAGL0M11682g	3.62609	7.15969	1.16e-155	1.63e-153		YLR108C	Has domain(s) with predicted role in protein homooligomerization
CAGL0K03509g	3.62249	10.347	2.19e-146	2.6e-144	HFD1	HFD1	Putative mitochondrial fatty aldehyde dehydrogenase; gene is upregulated in azole-resistant strain
CAGL0K08316g	3.61371	6.48036	3.86e-145	4.48e-143	RHO4	RHO4	Ortholog(s) have GTPase activity and role in maintenance of cell polarity, positive regulation of formin-nucleated actin cable assembly, regulation of formin-nucleated actin cable assembly, septum digestion after cytokinesis
CAGL0G01947g	3.55976	8.25991	1.39e-140	1.54e-138		DRE2	Ortholog(s) have 2 iron, 2 sulfur cluster binding, 4 iron, 4 sulfur cluster binding, electron transfer activity
CAGL0H01661g	3.54292	3.57366	1.48e-53	3.86e-52		SPS2	Ecm33-family protein with a predicted role in cell wall biogenesis and organization; predicted GPI-anchor
CAGL0C02233g	3.49529	9.13589	2.26e-102	1.42e-100		MXR1	Ortholog(s) have L-methionine-(S)-S-oxide reductase activity, peptide-methionine (S)-S-oxide reductase activity, role in L-methionine salvage from methionine sulphoxide, cellular response to oxidative stress and cytoplasm localization
CAGL0K01727g	3.46542	10.284	4.36e-148	5.54e-146	RPN4	RPN4	Putative transcription factor for proteasome genes; gene is upregulated in azole-resistant strain
CAGL0G04389g	3.46322	7.92825	7.49e-156	1.08e-153		GZF3	Ortholog(s) have DNA-binding transcription factor activity, RNA polymerase II-specific, sequence-specific DNA binding activity
CAGL0J08954g	3.45707	10.2552	3.58e-149	4.66e-147	CPR6		Ortholog(s) have peptidyl-prolyl cis-trans isomerase activity and intracellular localization
CAGL0H00418g	3.45146	8.17402	3.55e-131	3.58e-129			Protein of unknown function
CAGL0H06479g	3.4381	8.76119	4.82e-140	5.15e-138	REH1	REH1	Ortholog(s) have role in ribosomal large subunit biogenesis
CAGL0B01529g	3.42224	7.39038	6.11e-154	8.15e-152	PEX7	PEX7	Ortholog(s) have peroxisome matrix targeting signal-2 binding activity, role in fatty acid metabolic process, protein import into peroxisome matrix, docking, protein targeting to peroxisome and cytosol, peroxisome localization
CAGL0J10494g	3.40097	6.52436	2.51e-127	2.39e-125		APT2	Has domain(s) with predicted adenine phosphoribosyltransferase activity, role in adenine salvage, nucleoside metabolic process and cytoplasm localization
CAGL0E05170g	3.37299	11.3824	5.09e-114	4.05e-112	GRE2(A)	ARI1	Putative methylglyoxal reductase (NADPH-dependent)
CAGL0E01529g	3.30808	6.09347	2.07e-120	1.78e-118		PFK27	Ortholog(s) have role in fructose 2,6-bisphosphate metabolic process, regulation of glycolytic process
CAGL0E04158g	3.27736	5.62883	1.71e-63	5.79e-62		DET1	Ortholog(s) have acid phosphatase activity and role in dephosphorylation, intracellular sterol transport
CAGL0F06501g	3.27094	8.47794	6.98e-111	5.32e-109		ARG7	Ortholog(s) have acetyl-CoA:L-glutamate N-acetyltransferase activity, glutamate N-acetyltransferase activity, role in ornithine biosynthetic process and mitochondrial matrix localization
CAGL0I02574g	3.22077	10.008	2.91e-126	2.68e-124		OYE2	Ortholog(s) have NADPH dehydrogenase activity, role in apoptotic process and mitochondrion localization
CAGL0J00583g	3.2055	9.63778	6.41e-110	4.69e-108		DAP2	Ortholog(s) have dipeptidyl-peptidase activity and fungal-type vacuole membrane localization
CAGL0K10362g	3.20018	6.92604	1.26e-138	1.29e-136		ORT1	Ortholog(s) have L-ornithine transmembrane transporter activity, role in arginine biosynthetic process, mitochondrial L-ornithine transmembrane transport and mitochondrial envelope localization
CAGL0I09988g	3.19346	7.18561	4.88e-108	3.48e-106		PSH1	Ortholog(s) have ubiquitin-protein transferase activity, role in ubiquitin-dependent protein catabolic process and chromosome, centromeric region localization
CAGL0G03905g	3.19317	4.50254	4.54e-59	1.36e-57		ISA1	Ortholog(s) have 2 iron, 2 sulfur cluster binding, iron ion binding, iron-sulfur cluster binding, iron-sulfur transferase activity
CAGL0I08943g	3.18471	3.65775	3.08e-47	6.76e-46		PES4	Has domain(s) with predicted nucleic acid binding, nucleotide binding activity
CAGL0C00297g	3.18077	8.51276	1.18e-122	1.05e-120		SET2	Ortholog(s) have histone methyltransferase activity (H3-K36 specific) activity
CAGL0F02651g	3.17141	3.70091	4.06e-45	8.15e-44		DIT1	Ortholog(s) have catalytic activity and role in ascospore wall assembly
CAGL0I10813g	3.15783	7.06262	7.47e-93	4.03e-91		UBS1	Ortholog(s) have role in protein export from nucleus, protein ubiquitination and nucleus localization
CAGL0L01837g	3.12887	7.76501	2.03e-128	1.97e-126	VPS24	VPS24	Ortholog(s) have role in ATP export, cellular response to pH, intralumenal vesicle formation and late endosome to vacuole transport, more
CAGL0L05830g	3.10621	3.91052	1.76e-45	3.58e-44		SPO74	Ortholog(s) have structural molecule activity, role in ascospore formation and meiotic spindle pole body localization
CAGL0J03960g	3.09369	8.19105	7.59e-111	5.71e-109		WTM2	Ortholog(s) have DNA-binding transcription factor activity, RNA polymerase II-specific, transcription corepressor activity
CAGL0B01419g	3.08308	8.76535	4.42e-120	3.75e-118	RIB4	RIB4	Ortholog(s) have 6,7-dimethyl-8-ribityllumazine synthase activity, riboflavin binding activity, role in riboflavin biosynthetic process and intracellular, mitochondrial intermembrane space localization
CAGL0K05665g	3.08076	9.10159	3.59e-86	1.84e-84			Has domain(s) with predicted catalytic activity, pyridoxal phosphate binding activity and role in transsulfuration
CAGL0C04213g	3.02921	3.15164	3.99e-45	8.04e-44		RCR1	Ortholog(s) have role in chitin localization, vesicle-mediated transport and integral component of endoplasmic reticulum membrane localization
CAGL0L07656g	2.9986	9.23787	1.43e-103	9.28e-102	GLO1		Ortholog(s) have lactoylglutathione lyase activity, zinc ion binding activity and role in glutathione metabolic process, methylglyoxal catabolic process to D-lactate via S-lactoyl-glutathione
CAGL0I01496g	2.97535	8.27294	1.35e-96	7.53e-95		SSC1	Ortholog(s) have ATPase activity, enzyme regulator activity and role in positive regulation of endodeoxyribonuclease activity, protein import into mitochondrial matrix, protein refolding, protein unfolding
CAGL0M08646g	2.96487	7.81675	6.34e-107	4.34e-105		CIA1	Ortholog(s) have role in protein maturation by iron-sulfur cluster transfer, tRNA wobble uridine modification and CIA complex, cytosol, nucleus localization
CAGL0E04906g	2.95934	6.59719	7.42e-84	3.6e-82		AHA1	Ortholog(s) have ATPase activator activity, chaperone binding activity, role in cellular response to heat, protein folding and cytoplasm localization
CAGL0D05632g	2.89994	6.55077	6.31e-45	1.24e-43		COX17	Ortholog(s) have copper chaperone activity, role in mitochondrial respiratory chain complex IV assembly, protein maturation by copper ion transfer and cytosol, mitochondrial intermembrane space localization
CAGL0M00748g	2.89475	7.18882	2.08e-87	1.1e-85	ECM7	ECM7	Putative integral membrane protein required for high-affinity Ca2+ influx
CAGL0I04180g	2.86837	6.56512	1.45e-125	1.31e-123	AMT1	CUP2	Metal-activated transcription factor; binds promoters of metallothionein genes; autoregulates its own expression; gene is downregulated in azole-resistant strain
CAGL0H05137g	2.85949	7.68717	4.38e-77	1.95e-75		ALD6	Ortholog(s) have aldehyde dehydrogenase [NAD(P)+] activity, role in NADPH regeneration, acetate biosynthetic process, response to salt stress and cytosol, mitochondrion localization
CAGL0M08558g	2.85695	3.84085	5.4e-30	6.14e-29			Protein of unknown function
CAGL0F04279g	2.80281	7.66986	1.93e-100	1.17e-98		RIB1	Ortholog(s) have cyclohydrolase activity and role in riboflavin biosynthetic process, riboflavin metabolic process
CAGL0G01738g	2.77973	4.60522	4.76e-42	8.66e-41			Protein of unknown function
CAGL0K08184g	2.76954	8.19033	5.64e-111	4.43e-109	CCP1		Cytochrome C peroxidase
CAGL0I01166g	2.72688	9.69292	2.95e-95	1.62e-93	TRR1	TRR2	Thioredoxin reductase (NADPH)
CAGL0D02948g	2.71852	10.9694	7.45e-69	2.82e-67	KAR2		Protein with a predicted role in nuclear fusion
CAGL0J11682g	2.69428	8.8003	8.74e-100	5.18e-98		MIX17	Ortholog(s) have role in aerobic respiration, development of symbiont in host and mitochondrial intermembrane space localization
CAGL0J03124g	2.66536	9.16382	1.99e-82	9.34e-81		ARG5,6	Ortholog(s) have N-acetyl-gamma-glutamyl-phosphate reductase activity, acetylglutamate kinase activity, role in arginine biosynthetic process, regulation of transcription, DNA-templated and mitochondrial matrix localization
CAGL0L01265g	2.64083	6.99142	1.96e-67	7.1e-66		YEF1	Ortholog(s) have NAD+ kinase activity, NADH kinase activity and role in NADP biosynthetic process
CAGL0M10395g	2.63183	5.80943	2.96e-70	1.16e-68			Protein of unknown function
CAGL0I08503g	2.6072	9.42222	1.07e-77	4.8e-76		MET16	Ortholog(s) have phosphoadenylyl-sulfate reductase (thioredoxin) activity
CAGL0J04554g	2.60123	8.94216	1.06e-53	2.79e-52			Has domain(s) with predicted catalytic activity, pyridoxal phosphate binding, transaminase activity and role in biosynthetic process, cellular amino acid metabolic process
CAGL0J08910g	2.59306	6.77008	3.58e-85	1.77e-83			Has domain(s) with predicted hydrolase activity, hydrolyzing O-glycosyl compounds activity and role in carbohydrate metabolic process
CAGL0K11638g	2.59144	3.17533	2.5e-22	2.01e-21		DGR2	Ortholog of S. cerevisiae : DGR2 and Saccharomyces cerevisiae S288C : YKL121W
CAGL0E05192g	2.57857	8.20287	5.52e-84	2.7e-82			Protein of unknown function
CAGL0I06809g	2.57637	7.34054	1.48e-73	6.13e-72		MAG1	Ortholog(s) have DNA-3-methyladenine glycosylase activity, alkylbase DNA N-glycosylase activity, damaged DNA binding activity
CAGL0H00484g	2.57255	6.6883	4.59e-95	2.5e-93		IBA57	Ortholog(s) have role in protein maturation by [2Fe-2S] cluster transfer, protein maturation by [4Fe-4S] cluster transfer and mitochondrial matrix localization
CAGL0K03157g	2.52784	3.62377	1.05e-27	1.11e-26	DUR31	DUR3	Putative plasma membrane polyamine transporter
CAGL0M03795g	2.51819	8.11538	3.02e-85	1.51e-83			Has domain(s) with predicted nucleic acid binding, nucleotide binding activity
CAGL0J09966g	2.50781	9.45739	2.11e-57	6.07e-56	YDJ1	YDJ1	Putative mitochondrial and ER import protein; protein abundance increased in ace2 mutant cells
CAGL0E02739g	2.503	9.17952	2.66e-72	1.08e-70		SGT2	Ortholog(s) have molecular adaptor activity, role in posttranslational protein targeting to endoplasmic reticulum membrane, response to heat and TRC complex localization
CAGL0K10890g	2.46806	5.40198	1.03e-45	2.11e-44			Has domain(s) with predicted FMN binding, catalytic activity, oxidoreductase activity and role in oxidation-reduction process
CAGL0E05236g	2.4679	7.33601	6.4e-86	3.22e-84			Protein of unknown function
CAGL0L05280g	2.45177	5.3576	1.55e-54	4.25e-53		CYT2	Ortholog(s) have holocytochrome-c synthase activity, role in cytochrome c-heme linkage and mitochondrial intermembrane space localization
CAGL0J04224g	2.44436	6.60183	3.34e-83	1.6e-81		MDJ1	Ortholog(s) have ATPase activator activity, unfolded protein binding activity
CAGL0G01606g	2.40593	7.21557	7.23e-41	1.27e-39		YNL040W	Has domain(s) with predicted ATP binding, alanine-tRNA ligase activity, aminoacyl-tRNA ligase activity, role in alanyl-tRNA aminoacylation, tRNA aminoacylation and cytoplasm localization
CAGL0H07337g	2.39825	3.47608	4.96e-26	4.86e-25			Protein of unknown function
CAGL0H08580g	2.39732	7.53369	1.26e-68	4.75e-67			Has domain(s) with predicted FMN binding, iron ion binding, oxidoreductase activity and role in oxidation-reduction process
CAGL0J09790g	2.39595	6.28527	1.42e-79	6.57e-78		GGC1	Ortholog(s) have guanine nucleotide transmembrane transporter activity, role in cellular iron ion homeostasis, guanine nucleotide transport, mitochondrial genome maintenance, transmembrane transport and plasma membrane localization
CAGL0K02585g	2.39003	5.59577	7.98e-56	2.24e-54	YAP3	YAP3	bZIP domain-containing protein
CAGL0C05577g	2.38566	3.75552	1.89e-34	2.64e-33		ADY3	Ortholog(s) have role in ascospore wall assembly, ascospore-type prospore membrane assembly, mitochondrion inheritance, sporulation resulting in formation of a cellular spore
CAGL0B00968g	2.36423	4.06891	3.85e-22	3.04e-21		FUS1	Ortholog(s) have role in cortical protein anchoring, cytogamy, regulation of termination of mating projection growth and integral component of plasma membrane, mating projection tip localization
CAGL0M06083g	2.35777	10.5835	3.02e-50	7.22e-49	SSE1	SSE2	Heat shock protein of HSP70 family
CAGL0K12936g	2.35652	6.8714	3.85e-75	1.64e-73		SWP82	Ortholog(s) have DNA translocase activity and SWI/SNF complex, cytosol, nucleus localization
CAGL0J04048g	2.3473	5.81775	7.35e-63	2.45e-61		ISU2	Ortholog(s) have role in cellular iron ion homeostasis, iron-sulfur cluster assembly, tRNA wobble uridine modification and mitochondrial matrix localization
CAGL0I02002g	2.34561	7.79128	6.64e-83	3.16e-81		LIN1	Ortholog(s) have U5 snRNP, chromatin, nucleus localization
CAGL0H05973g	2.338	5.07585	7.99e-46	1.65e-44		YPL108W	Ortholog of S. cerevisiae : YPL108W and Saccharomyces cerevisiae S288C : YPL108W
CAGL0L11154g	2.30235	8.52502	4.38e-66	1.55e-64		NTE1	Ortholog(s) have lysophospholipase activity, role in phosphatidylcholine catabolic process, regulation of phospholipid biosynthetic process and endoplasmic reticulum localization
CAGL0L07766g	2.28275	4.09051	1.48e-24	1.34e-23		ADY2	Ortholog(s) have acetate transmembrane transporter activity, ammonium transmembrane transporter activity and role in acetate transport, ammonium transport, nitrogen utilization, plasma membrane acetate transport, transmembrane transport
CAGL0I02992g	2.28124	7.76331	6.83e-75	2.89e-73		HCH1	Ortholog(s) have ATPase activator activity, chaperone binding activity and role in protein folding
CAGL0K10868g	2.26213	7.08078	2.18e-73	8.95e-72	CTA1		Putative catalase A; gene is downregulated in azole-resistant strain; regulated by oxidative stress and glucose starvation; protein abundance increased in ace2 mutant cells
CAGL0J09768g	2.25879	5.0196	1.4e-46	2.96e-45		MGT1	Ortholog(s) have methylated-DNA-[protein]-cysteine S-methyltransferase activity and role in DNA dealkylation involved in DNA repair
CAGL0L13409r	2.25199	3.77464	1.31e-06	3.19e-06	RDN5-1		5S rRNA
CAGL0K12034g	2.24779	7.40746	2.04e-36	3.08e-35	ENA1	ENA1	Na(+)-ATPase with broad substrate specificity; plays a role in sodium detoxification; highly upregulated by increased osmotic pressure or sodium concentration
CAGL0C02321g	2.24652	8.31013	2.02e-61	6.4e-60	PHM8	PHM8	Ortholog(s) have lysophosphatidic acid phosphatase activity, nucleotidase activity and role in cellular response to phosphate starvation, nucleotide catabolic process, response to carbon starvation, triglyceride homeostasis
CAGL0G09273g	2.24067	6.83806	1.97e-62	6.5e-61		SNG1	Putative transporter involved in nitrosoguanidine resistance; gene is downregulated in azole-resistant strain
CAGL0J05126g	2.23831	10.1259	2.1e-68	7.85e-67	BNA3	BNA3	Ortholog(s) have 2-aminoadipate transaminase activity, kynurenine-oxoglutarate transaminase activity, role in kynurenic acid biosynthetic process and cytoplasm, mitochondrion localization
CAGL0F09119g	2.19491	6.35515	7.46e-48	1.67e-46		SET5	Ortholog(s) have S-adenosylmethionine-dependent methyltransferase activity, role in histone lysine methylation and nuclear chromatin localization
CAGL0M12793g	2.19208	5.52283	4.12e-45	8.2e-44			Protein of unknown function
CAGL0L04708g	2.17255	7.1965	2.9e-42	5.32e-41		YGR111W	Ortholog of S. cerevisiae : YGR111W, C. albicans SC5314 : C4_05850C_A, C. dubliniensis CD36 : Cd36_45340, C. parapsilosis CDC317 : CPAR2_500680 and C. auris B8441 : B9J08_004872
CAGL0L02519g	2.15803	7.26455	3.14e-68	1.16e-66			Has domain(s) with predicted role in transmembrane transport and integral component of plasma membrane localization
CAGL0J05852g	2.15203	6.58873	2.47e-27	2.56e-26			Ortholog(s) have role in secondary metabolite biosynthetic process
CAGL0H08305g	2.14728	7.51182	6.96e-50	1.65e-48			Protein of unknown function
CAGL0D03564g	2.14017	8.08543	2.6e-52	6.55e-51		SDS22	Ortholog(s) have protein phosphatase activator activity, protein phosphatase regulator activity, protein serine/threonine phosphatase inhibitor activity
CAGL0C00847g	2.12787	3.40864	1.34e-16	7.51e-16	EPA8		Putative adhesin-like protein; belongs to adhesin cluster I
CAGL0G02651g	2.12338	7.11571	2.39e-44	4.64e-43		FYV10	Ortholog(s) have ubiquitin-protein transferase activity and role in negative regulation of apoptotic process, negative regulation of gluconeogenesis, proteasome-mediated ubiquitin-dependent protein catabolic process
CAGL0G01903g	2.1142	10.0239	2.47e-52	6.25e-51	MET1	MET1	Ortholog(s) have uroporphyrin-III C-methyltransferase activity and role in cellular response to drug, methionine biosynthetic process, siroheme biosynthetic process
CAGL0K05813g	2.11212	11.3417	1.2e-46	2.55e-45		GRX2	Ortholog(s) have disulfide oxidoreductase activity, glutathione disulfide oxidoreductase activity, glutathione peroxidase activity, glutathione transferase activity
CAGL0D01804g	2.10838	7.67324	2.18e-39	3.7e-38		DSD1	Ortholog(s) have D-serine ammonia-lyase activity and role in D-serine metabolic process
CAGL0J05368g	2.10245	5.95309	2.43e-54	6.54e-53		USE1	Ortholog(s) have SNAP receptor activity, role in retrograde vesicle-mediated transport, Golgi to endoplasmic reticulum and SNARE complex, integral component of cytoplasmic side of endoplasmic reticulum membrane localization
CAGL0J03850g	2.09702	5.60361	1.11e-56	3.16e-55	MGE1	MGE1	Putative mitochondrial matrix cochaperone; overexpression increases resistance to fluconazole; macrophage/pseudohyphal-repressed
CAGL0E06248g	2.09494	5.76109	1.21e-63	4.11e-62	RCN1	RCN1	Regulator of calcineurin; required for cell growth and activation of the calcineurin-Crz1 pathway in the presence of micafungin; activates calcineurin-dependent signaling
CAGL0J04972g	2.0915	5.45762	1.43e-49	3.32e-48			Has domain(s) with predicted ATP binding, protein kinase activity, protein tyrosine kinase activity and role in protein phosphorylation
CAGL0H09262g	2.09021	4.702	2.22e-36	3.34e-35			Has domain(s) with predicted transferase activity, transferring glycosyl groups activity and role in protein glycosylation
CAGL0F01859g	2.0756	4.69351	1.26e-33	1.72e-32		OSW2	Ortholog(s) have role in ascospore wall assembly and cytoplasm, prospore membrane localization
CAGL0G09042g	2.07275	6.27835	7.44e-50	1.76e-48		AFT2	Ortholog(s) have DNA-binding transcription factor activity, RNA polymerase II-specific, RNA polymerase II proximal promoter sequence-specific DNA binding activity
CAGL0A02816g	2.07038	6.5869	2.73e-51	6.74e-50		YPR1	Putative 2-methylbutyraldehyde reductase; gene is upregulated in azole-resistant strain
CAGL0B02882g	2.06895	5.94651	4.57e-53	1.17e-51	BMT2		Beta mannosyltransferase; transmembrane domain protein similar to C. albicans WRY family; gene is downregulated in azole-resistant strain
CAGL0H07557g	2.06561	7.0724	1.67e-51	4.16e-50		FZF1	Ortholog(s) have DNA-binding transcription activator activity, RNA polymerase II-specific, RNA polymerase II proximal promoter sequence-specific DNA binding activity
CAGL0M08184g	2.04476	5.72923	4.12e-47	8.98e-46	STE3	STE3	Putative a-factor pheromone receptor
CAGL0K06677g	2.04461	8.41433	5.24e-50	1.25e-48	MET8	MET8	Putative bifunctional dehydrogenase and ferrochelatase; gene is upregulated in azole-resistant strain
CAGL0L05016g	2.03867	5.98445	9.78e-42	1.78e-40		STB6	Ortholog of S. cerevisiae : STB6, C. albicans SC5314 : C3_03150W_A, C. dubliniensis CD36 : Cd36_83110, C. parapsilosis CDC317 : CPAR2_103210 and C. auris B8441 : B9J08_001101
CAGL0M05687g	2.03532	6.71019	7.84e-67	2.79e-65		NPY1	Ortholog(s) have NAD+ diphosphatase activity, role in NADH metabolic process and peroxisome localization
CAGL0M13365g	2.02692	3.96042	3.31e-16	1.8e-15		SSP1	Ortholog(s) have role in ascospore wall assembly, ascospore-type prospore membrane assembly and prospore membrane, prospore membrane leading edge localization
CAGL0G09779g	2.01845	5.33423	1.61e-33	2.18e-32		SYC1	Ortholog(s) have mRNA cleavage and polyadenylation specificity factor complex localization
CAGL0H05665g	2.01068	9.86969	6.22e-58	1.81e-56	GLR1	GLR1	Predicted glutathione oxidoreductase involved in oxidative stress response
CAGL0K11572g	1.99739	10.0936	4.98e-45	9.84e-44		SBA1	Ortholog(s) have chaperone binding activity, role in negative regulation of DNA binding, positive regulation of telomere maintenance via telomerase, protein folding, regulation of telomerase activity and cytoplasm, nucleus localization
CAGL0B01727g	1.9927	6.39066	3.93e-60	1.23e-58		YDR109C	Ortholog(s) have D-ribulokinase activity and role in pentose metabolic process
CAGL0A00407g	1.99064	9.39004	3.35e-40	5.83e-39	SCL1	SCL1	Alpha 1 subunit of the 20S proteasome
CAGL0C03069g	1.98296	8.78784	1.06e-44	2.07e-43		CHO1	Ortholog(s) have CDP-diacylglycerol-serine O-phosphatidyltransferase activity
CAGL0B00836g	1.96775	7.88794	5.55e-56	1.57e-54		MXR2	Ortholog(s) have peptide-methionine (R)-S-oxide reductase activity, role in cellular response to oxidative stress and mitochondrion localization
CAGL0I04840g	1.96744	3.63882	2.39e-18	1.5e-17	CHS3B	CHS3	Class IV chitin synthase with a calcineurin pathway- and Tor1p-dependent role in cell wall integrity; mutants have significantly thickened cell wall chitin-glucan layer; mutants delayed in cell wall formation during protoplast regeneration
CAGL0D05654g	1.96716	3.16916	7.18e-19	4.67e-18			Protein of unknown function
CAGL0M12837g	1.96361	11.4207	3.95e-55	1.1e-53		SER33	Ortholog(s) have alpha-ketoglutarate reductase activity, phosphoglycerate dehydrogenase activity and role in serine family amino acid biosynthetic process
CAGL0M04697g	1.96052	6.86627	9.98e-61	3.15e-59		RDL2	Ortholog(s) have thiosulfate sulfurtransferase activity
CAGL0L08492g	1.96015	7.25738	4.52e-47	9.81e-46		YPR148C	Ortholog of S. cerevisiae : YPR148C and Saccharomyces cerevisiae S288C : YPR148C
CAGL0L04664g	1.95841	5.56959	1.65e-47	3.66e-46	HEM15	HEM15	Ortholog(s) have 2 iron, 2 sulfur cluster binding, ferrochelatase activity, role in heme biosynthetic process and mitochondrial inner membrane localization
CAGL0H05951g	1.94875	6.40888	3.37e-54	9e-53		YPL107W	Ortholog of S. cerevisiae : YPL107W, C. albicans SC5314 : C4_01930C_A, C. dubliniensis CD36 : Cd36_41820, C. parapsilosis CDC317 : CPAR2_400500 and C. auris B8441 : B9J08_000760
CAGL0M09735g	1.94848	4.65799	8.13e-28	8.66e-27	MEC3	MEC3	Putative protein involved in DNA damage checkpoint; gene is upregulated in azole-resistant strain
CAGL0F03311g	1.93972	6.7619	5.06e-44	9.75e-43		KSP1	Ortholog(s) have role in TOR signaling, cellular protein localization, cellular response to drug, negative regulation of macroautophagy, regulation of filamentous growth, regulation of pseudohyphal growth
CAGL0B00616g	1.9301	5.42546	8.3e-37	1.27e-35		SPS22	Ecm33-family protein with a predicted role in cell wall biogenesis and organization; predicted GPI-anchor
CAGL0J03740g	1.92884	3.74391	5.13e-23	4.27e-22		SSP2	Ortholog(s) have role in ascospore formation, ascospore wall assembly, positive regulation of protein autophosphorylation and ascospore wall localization
CAGL0J00451g	1.92251	9.85392	3.41e-10	1.17e-09			Putative glyceraldehyde-3-phosphate dehydrogenase; protein differentially expressed in azole resistant strain; expression downregulated in biofilm vs planktonic cell culture
CAGL0L09625g	1.91222	7.06369	1.16e-58	3.44e-57		STS1	Ortholog(s) have sterol binding activity
CAGL0G08217g	1.91217	4.90851	5.35e-26	5.22e-25		ERF2	Ortholog(s) have palmitoyltransferase activity, protein-cysteine S-palmitoyltransferase activity and role in protein palmitoylation, protein targeting to membrane
CAGL0K06017g	1.91091	7.04701	2.74e-37	4.33e-36		YPT6	Ortholog(s) have GTP binding, GTPase activity
CAGL0D02134g	1.90534	4.67549	1.01e-34	1.43e-33		YKL133C	Ortholog of S. cerevisiae : YKL133C and Saccharomyces cerevisiae S288C : YKL133C
CAGL0D00990g	1.90408	5.0876	1.42e-32	1.86e-31		YDL057W	Ortholog of S. cerevisiae : YDL057W, C. albicans SC5314 : C5_00750C_A, C. dubliniensis CD36 : Cd36_50730, C. parapsilosis CDC317 : CPAR2_501760 and C. auris B8441 : B9J08_002336
CAGL0J06908g	1.90296	6.28666	1.5e-55	4.2e-54		DBP1	Ortholog(s) have role in translational initiation and cytoplasm localization
CAGL0I01298g	1.90093	7.13417	9.53e-51	2.3e-49		APE4	Ortholog(s) have aminopeptidase activity, metalloaminopeptidase activity, role in cellular response to drug, chaperone-mediated protein folding, proteolysis and extracellular region, fungal-type vacuole lumen localization
CAGL0E05214g	1.89166	8.3815	2.27e-49	5.26e-48			Protein of unknown function
CAGL0L07700g	1.89108	6.09903	7.07e-33	9.36e-32		POL4	Ortholog(s) have DNA-directed DNA polymerase activity and role in double-strand break repair, double-strand break repair via nonhomologous end joining
CAGL0D03432g	1.88898	9.25678	2.27e-40	3.97e-39		RNR4	Ortholog(s) have CDP reductase activity, ribonucleoside-diphosphate reductase activity, thioredoxin disulfide as acceptor activity
CAGL0I01408g	1.88762	7.26368	8.24e-55	2.28e-53	CYC1	CYC1	Ortholog(s) have electron transfer activity and role in mitochondrial ATP synthesis coupled electron transport, mitochondrial electron transport, cytochrome c to oxygen, mitochondrial electron transport, ubiquinol to cytochrome c
CAGL0H03949g	1.88481	6.45507	1.2e-39	2.05e-38		YCL001W-B	Has domain(s) with predicted role in RNA surveillance, nuclear-transcribed mRNA catabolic process, no-go decay, nuclear-transcribed mRNA catabolic process, non-stop decay
CAGL0M03245g	1.88227	8.91046	9.46e-54	2.51e-52		YEL020C	Ortholog(s) have peroxisome localization
CAGL0M06149g	1.88215	4.69374	2.07e-28	2.24e-27		SMY2	Ortholog(s) have role in endoplasmic reticulum to Golgi vesicle-mediated transport and endoplasmic reticulum membrane, extrinsic component of membrane localization
CAGL0L05632g	1.87582	7.50214	1.22e-54	3.37e-53	PBS2	PBS2	Ortholog(s) have MAP kinase kinase activity, MAP-kinase scaffold activity
CAGL0E06490g	1.8747	9.02063	6.99e-51	1.7e-49		RPT1	Ortholog(s) have ubiquitin protein ligase binding activity
CAGL0G04213g	1.87434	8.91709	4.76e-52	1.19e-50		RNR2	Ortholog(s) have ribonucleoside-diphosphate reductase activity, thioredoxin disulfide as acceptor activity, role in deoxyribonucleotide biosynthetic process and cytoplasm, nucleus, ribonucleoside-diphosphate reductase complex localization
CAGL0L06072g	1.84832	5.30163	7.49e-29	8.26e-28			Has domain(s) with predicted nucleic acid binding activity
CAGL0J08932g	1.83888	4.85756	3.58e-16	1.94e-15		CDC123	Ortholog(s) have ATP binding, magnesium ion binding activity and role in eukaryotic translation initiation factor 2 complex assembly, positive regulation of translational initiation
CAGL0H04323g	1.83872	7.76695	4.16e-44	8.05e-43			Protein of unknown function
CAGL0J05962g	1.83334	6.12945	8.4e-51	2.04e-49		CUZ1	Ortholog(s) have proteasome binding activity and role in cellular response to arsenic-containing substance, proteasome-mediated ubiquitin-dependent protein catabolic process
CAGL0E05918g	1.82992	6.39066	8.94e-46	1.84e-44		PCL8	Ortholog(s) have role in negative regulation of glycogen biosynthetic process
CAGL0C00275g	1.82854	10.6555	1.01e-37	1.62e-36	HSP31		Putative cysteine protease; protein differentially expressed in azole resistant strain; gene is upregulated in azole-resistant strain
CAGL0I01320g	1.82671	7.35765	5.34e-47	1.15e-45		OSM1	Ortholog(s) have fumarate reductase (NADH) activity, role in FAD metabolic process, protein folding in endoplasmic reticulum and endoplasmic reticulum, mitochondrion localization
CAGL0J05302g	1.8245	6.78978	2.93e-51	7.21e-50		MPM1	Ortholog(s) have extrinsic component of membrane, mitochondrial intermembrane space, mitochondrion localization
CAGL0I09086g	1.82351	4.0932	3.71e-17	2.16e-16			Has domain(s) with predicted role in transmembrane transport and integral component of plasma membrane localization
CAGL0L01177g	1.81771	9.64186	1.23e-48	2.83e-47	FRDS1	FRD1	Putative soluble fumarate reductase
CAGL0C00693g	1.81721	5.74248	4.57e-27	4.66e-26	CCC1	CCC1	Putative vacuolar iron transporter
CAGL0G06402g	1.81219	6.93717	4.32e-53	1.11e-51		CIR2	Ortholog(s) have mitochondrion localization
CAGL0F03729g	1.80958	7.3492	4.33e-38	7.01e-37		SCJ1	Ortholog(s) have chaperone binding activity, role in protein folding in endoplasmic reticulum, response to unfolded protein, ubiquitin-dependent ERAD pathway and endoplasmic reticulum lumen localization
CAGL0L08044r	1.8047	6.28136	7.34e-06	1.65e-05			noncoding snRNA H1
CAGL0K09350g	1.79199	6.65021	1.87e-41	3.38e-40		SIP2	Ortholog(s) have AMP-activated protein kinase activity
CAGL0K12518g	1.77398	5.29779	2.15e-31	2.65e-30		AGX1	Ortholog(s) have alanine-glyoxylate transaminase activity, role in glycine biosynthetic process, by transamination of glyoxylate and fungal biofilm matrix localization
CAGL0L13046g	1.7693	6.4873	4.5e-31	5.48e-30		CIA2	Ortholog(s) have role in iron-sulfur cluster assembly and CIA complex localization
CAGL0E01441g	1.75147	6.93584	1.48e-44	2.89e-43		SAN1	Ortholog(s) have ubiquitin-protein transferase activity and role in nuclear protein quality control by the ubiquitin-proteasome system, response to misfolded protein, ubiquitin-dependent protein catabolic process
CAGL0G08382g	1.74917	6.32427	2.87e-43	5.44e-42			Protein of unknown function
CAGL0G00726g	1.74746	7.24076	9.78e-47	2.1e-45	RFA1	RFA1	DNA replication factor A, 69 KD subunit; protein abundance increased in ace2 mutant cells
CAGL0E03201g	1.74262	9.38215	3.6e-29	4.01e-28		CHO2	Ortholog(s) have phosphatidylethanolamine N-methyltransferase activity and role in phosphatidylcholine biosynthetic process
CAGL0K08910g	1.73417	9.25205	5.26e-40	9.08e-39		RPT4	Ortholog(s) have protein domain specific binding, ubiquitin protein ligase binding activity
CAGL0H08349g	1.73271	6.96349	8.87e-43	1.66e-41			Protein of unknown function
CAGL0B03311g	1.73127	5.58482	2.5e-35	3.62e-34		SAF1	Ortholog(s) have ubiquitin-protein transferase activity, role in SCF-dependent proteasomal ubiquitin-dependent protein catabolic process and SCF ubiquitin ligase complex localization
CAGL0H02387g	1.72848	8.90461	8.64e-40	1.49e-38		TPS3	Putative trehalose-6-phosphate synthase/phosphatase subunit; gene is upregulated in azole-resistant strain
CAGL0M08338g	1.7256	6.74795	2.41e-17	1.43e-16		MRPL38	Ortholog(s) have structural constituent of ribosome activity and mitochondrial large ribosomal subunit localization
CAGL0L01859g	1.71828	6.65374	1.7e-48	3.88e-47	NFU1	NFU1	Protein with a predicted role in iron homeostasis
CAGL0J01331g	1.71146	8.09631	2.17e-35	3.16e-34		YMR090W	Ortholog of S. cerevisiae : YMR090W, C. albicans SC5314 : CR_00090C_A, C. dubliniensis CD36 : Cd36_25110, C. parapsilosis CDC317 : CPAR2_800610 and C. auris B8441 : B9J08_002678
CAGL0C05093g	1.71033	7.56936	2.37e-42	4.36e-41		YOL057W	Ortholog(s) have dipeptidyl-peptidase activity
CAGL0F07095g	1.7031	8.36741	7.43e-44	1.42e-42		NAB2	Ortholog(s) have 5S rRNA binding, 7S RNA binding, poly(A) binding, ribonuclease P RNA binding, tRNA binding activity
CAGL0H03619g	1.70224	6.72985	7.63e-37	1.17e-35		YNL011C	Ortholog of S. cerevisiae : YNL011C, C. albicans SC5314 : C7_01230C_A, C. dubliniensis CD36 : Cd36_71090, C. parapsilosis CDC317 : CPAR2_300420 and C. auris B8441 : B9J08_005457
CAGL0C00605g	1.70217	6.00524	2.6e-25	2.45e-24			Has domain(s) with predicted phospholipid binding activity
CAGL0K10648g	1.69037	7.15411	3.55e-47	7.76e-46		YFR016C	Ortholog of S. cerevisiae : YFR016C, C. albicans SC5314 : C6_00910C_A, C. dubliniensis CD36 : Cd36_60930, C. parapsilosis CDC317 : CPAR2_603000 and C. auris B8441 : B9J08_001565
CAGL0L09889g	1.68998	7.13354	1.51e-46	3.18e-45		PAN3	Ortholog(s) have RNA binding, poly(A) binding, poly(A)-specific ribonuclease activity, role in DNA repair, nuclear-transcribed mRNA poly(A) tail shortening and PAN complex localization
CAGL0L06204g	1.68789	8.53529	3.81e-37	5.99e-36		COX13	Ortholog(s) have cytochrome-c oxidase activity, enzyme regulator activity, role in aerobic respiration, mitochondrial respirasome assembly and mitochondrial respiratory chain complex IV, mitochondrion, plasma membrane localization
CAGL0I09724g	1.68638	6.1498	2.95e-42	5.39e-41			Has domain(s) with predicted role in transmembrane transport and integral component of plasma membrane localization
CAGL0E04004g	1.68561	7.85627	1.01e-28	1.11e-27		MUP3	Ortholog(s) have L-methionine transmembrane transporter activity and role in methionine import across plasma membrane
CAGL0C03982g	1.68501	3.40079	2.87e-12	1.17e-11			Has domain(s) with predicted transferase activity, transferring glycosyl groups activity and role in protein glycosylation
CAGL0K05489g	1.6786	6.40358	4.5e-23	3.77e-22		UFE1	Ortholog(s) have SNAP receptor activity, role in endoplasmic reticulum membrane fusion, retrograde vesicle-mediated transport, Golgi to endoplasmic reticulum and SNARE complex, endoplasmic reticulum localization
CAGL0L06578g	1.67796	3.47758	1.94e-18	1.23e-17		AMA1	Ortholog(s) have ubiquitin ligase activator activity
CAGL0H08107g	1.67763	3.06438	8.27e-09	2.52e-08		HMS1	Ortholog(s) have DNA-binding transcription factor activity, double-stranded DNA binding activity
CAGL0I02772g	1.67556	6.67005	7.02e-23	5.82e-22		TRS33	Ortholog(s) have role in cellular protein-containing complex assembly, cellular protein-containing complex localization and endoplasmic reticulum to Golgi vesicle-mediated transport, more
CAGL0B04895g	1.67447	6.92325	1.85e-26	1.86e-25		RFX1	Ortholog(s) have RNA polymerase II proximal promoter sequence-specific DNA binding activity and role in negative regulation of transcription by RNA polymerase II, positive regulation of transcription by RNA polymerase II
CAGL0M06897g	1.66986	3.59278	1.47e-16	8.2e-16		YNL024C	Ortholog of S. cerevisiae : YNL024C and Saccharomyces cerevisiae S288C : YNL024C
CAGL0E03762g	1.66864	7.03517	4.96e-45	9.84e-44		RIM101	Ortholog(s) have DNA binding, DNA-binding transcription repressor activity, RNA polymerase II-specific activity
CAGL0M01540g	1.6655	6.51027	5.7e-24	5.02e-23	SPT3	SPT3	Ortholog(s) have transcription coregulator activity
CAGL0L08580g	1.6639	8.19561	1.7e-42	3.16e-41	RPN10	RPN10	Putative 26S proteasome regulatory subunit; protein abundance decreased in ace2 mutant cells
CAGL0I02112g	1.66323	5.49903	3.42e-21	2.55e-20		TDA11	Ortholog of S. cerevisiae : TDA11, C. albicans SC5314 : C4_01960C_A, C. dubliniensis CD36 : Cd36_41850, C. parapsilosis CDC317 : CPAR2_400530 and C. auris B8441 : B9J08_002204
CAGL0K06369g	1.65966	6.86127	3.26e-46	6.8e-45		TFB3	Ortholog(s) have cyclin-dependent protein serine/threonine kinase activator activity and role in nucleotide-excision repair, phosphorylation of RNA polymerase II C-terminal domain, transcription by RNA polymerase II
CAGL0F05049g	1.65741	5.24565	7.25e-31	8.71e-30		YLR283W	Ortholog of S. cerevisiae : YLR283W, C. albicans SC5314 : C2_04100W_A, C. dubliniensis CD36 : Cd36_18740, C. parapsilosis CDC317 : CPAR2_212500 and C. auris B8441 : B9J08_004482
CAGL0G05720g	1.64898	4.2414	3.96e-23	3.32e-22		PRR2	Ortholog(s) have role in negative regulation of conjugation with cellular fusion, negative regulation of transcription from RNA polymerase II promoter by pheromones
CAGL0J11814g	1.64445	6.48744	2.44e-33	3.29e-32		VPS71	Ortholog(s) have nucleosome binding activity, role in chromatin remodeling, histone exchange and Swr1 complex localization
CAGL0G10153g	1.64335	8.07299	2.2e-41	3.96e-40			Has domain(s) with predicted role in mitochondrial electron transport, ubiquinol to cytochrome c and mitochondrial respiratory chain complex III localization
CAGL0E03960g	1.64319	8.98405	1.1e-38	1.84e-37		SBP1	Ortholog(s) have eukaryotic initiation factor 4G binding, mRNA binding activity and role in negative regulation of translation, negative regulation of translation in response to stress
CAGL0D01496g	1.63787	6.89593	2.97e-33	3.98e-32		ISA2	Ortholog(s) have iron ion binding activity and role in biotin biosynthetic process, iron-sulfur cluster assembly, protein maturation by [4Fe-4S] cluster transfer, protein maturation by iron-sulfur cluster transfer
CAGL0B02409g	1.63557	6.18535	1.21e-35	1.78e-34		YML119W	Ortholog of S. cerevisiae : YML119W and Saccharomyces cerevisiae S288C : YML119W
CAGL0K05973g	1.6353	9.01577	1.77e-30	2.06e-29	HSP60	HSP60	Heat shock protein 60, mitochondrial precursor; putative chaperonin
CAGL0L07282g	1.63422	7.67095	6.65e-31	8.03e-30		BUG1	Ortholog(s) have role in endoplasmic reticulum to Golgi vesicle-mediated transport, protein secretion and cis-Golgi network localization
CAGL0K06853g	1.63345	9.38821	6.12e-37	9.49e-36		PCS60	Ortholog(s) have mRNA binding, oxalate-CoA ligase activity, role in oxalate catabolic process and peroxisomal matrix, peroxisomal membrane localization
CAGL0L12562g	1.62979	6.35096	2.33e-27	2.42e-26		MET31	Ortholog(s) have DNA-binding transcription factor activity, RNA polymerase II-specific, proximal promoter sequence-specific DNA binding activity
CAGL0C04895g	1.62972	6.71123	1.49e-21	1.13e-20		YMR1	Ortholog(s) have mRNA binding, phosphatidylinositol-3-phosphatase activity and role in phosphatidylinositol dephosphorylation
CAGL0J05082g	1.62821	6.95183	1.1e-43	2.1e-42		IKS1	Has domain(s) with predicted ATP binding, protein kinase activity, protein tyrosine kinase activity and role in protein phosphorylation
CAGL0L04378g	1.62816	3.98123	5.25e-21	3.86e-20		PNS1	Ortholog of S. cerevisiae : PNS1, C. albicans SC5314 : C1_00310W_A, C. dubliniensis CD36 : Cd36_00250, C. parapsilosis CDC317 : CPAR2_109690 and C. auris B8441 : B9J08_002588
CAGL0F00825g	1.62513	7.89641	1.37e-37	2.18e-36	GSH2	GSH2	Putative glutathione synthetase; role in redox homeostasis and detoxification of the cell of metal ions
CAGL0M10703g	1.62275	7.49956	2.1e-37	3.33e-36		SEC12	Ortholog(s) have Sar guanyl-nucleotide exchange factor activity, role in regulation of COPII vesicle coating and Golgi apparatus, endoplasmic reticulum localization
CAGL0A03117g	1.61987	9.05572	3.08e-27	3.17e-26		YRA1	Ortholog(s) have ATP-dependent RNA helicase inhibitor activity, RNA binding activity
CAGL0H04499g	1.61424	5.25464	8.12e-26	7.84e-25		HLJ1	Ortholog(s) have ATPase activator activity, role in ubiquitin-dependent ERAD pathway and endoplasmic reticulum membrane localization
CAGL0E02695g	1.6134	6.40634	2.96e-35	4.26e-34	LIG4	DNL4	DNA ligase IV; mutants show increased efficiency of gene targeting
CAGL0H00660g	1.60899	5.00392	7.36e-26	7.12e-25		YAH1	Ortholog(s) have oxidoreductase activity, acting on NAD(P)H, heme protein as acceptor activity, role in heme a biosynthetic process, iron-sulfur cluster assembly, ubiquinone biosynthetic process and mitochondrial matrix localization
CAGL0K02783g	1.60874	7.89273	6.64e-26	6.46e-25			Ortholog(s) have actin filament binding activity
CAGL0I10989g	1.60482	6.03326	1.83e-32	2.38e-31		MRM1	Ortholog(s) have rRNA (guanine-N1-)-methyltransferase activity, role in rRNA modification and mitochondrion localization
CAGL0I06985g	1.60233	5.73548	4.6e-28	4.92e-27		FRA2	Ortholog(s) have 2 iron, 2 sulfur cluster binding activity
CAGL0G02805g	1.60224	7.43702	2.22e-38	3.67e-37		MOB1	Ortholog(s) have kinase regulator activity, protein kinase activator activity
CAGL0C02123g	1.59657	7.58452	2.39e-30	2.77e-29		ERJ5	Ortholog(s) have role in protein folding and endoplasmic reticulum localization
CAGL0K03949g	1.59652	7.41914	3.82e-38	6.23e-37		GID8	Ortholog(s) have role in negative regulation of gluconeogenesis, proteasome-mediated ubiquitin-dependent protein catabolic process, traversing start control point of mitotic cell cycle and GID complex localization
CAGL0I10967g	1.59609	9.74784	1.11e-32	1.46e-31		BFR1	Ortholog(s) have RNA binding activity and role in intracellular mRNA localization, mRNA metabolic process, meiotic cell cycle, regulation of mitotic nuclear division
CAGL0I04378g	1.59497	4.95145	3.16e-17	1.86e-16		YUR1	Ortholog(s) have mannosyltransferase activity, role in cell wall mannoprotein biosynthetic process, protein N-linked glycosylation and Golgi apparatus localization
CAGL0L02189g	1.58779	6.98941	1.5e-36	2.29e-35		RSC4	Ortholog(s) have DNA translocase activity, lysine-acetylated histone binding activity and role in ATP-dependent chromatin remodeling, nucleosome disassembly, transcription elongation from RNA polymerase II promoter
CAGL0I09614g	1.58623	8.2301	2.3e-38	3.79e-37		ISW2	Ortholog(s) have DNA translocase activity, centromeric DNA binding, chromatin binding, single-stranded DNA binding activity
CAGL0L10406g	1.58381	7.15196	1.95e-31	2.41e-30	CYT1	CYT1	Ortholog(s) have electron transporter, transferring electrons within CoQH2-cytochrome c reductase complex activity and role in mitochondrial electron transport, ubiquinol to cytochrome c
CAGL0B03201g	1.58348	4.68992	3.01e-22	2.4e-21		YKR011C	Ortholog of S. cerevisiae : YKR011C and Saccharomyces cerevisiae S288C : YKR011C
CAGL0C03828g	1.58256	3.51894	2.25e-13	9.96e-13		EST3	Ortholog(s) have DNA/RNA helicase activity, GTPase activity, telomerase activity, telomeric DNA binding activity and role in positive regulation of telomerase activity, telomere formation via telomerase, telomere maintenance via telomerase
CAGL0K02651g	1.58242	5.55071	8.66e-17	4.91e-16		YHL008C	Ortholog(s) have small molecule sensor activity and role in chloride transport, regulation of chloride transport
CAGL0I01474g	1.58109	6.73469	4.59e-30	5.24e-29		TAH11	Ortholog(s) have DNA replication origin binding activity
CAGL0L01485g	1.57882	8.56604	6.9e-32	8.7e-31		GSF2	Putative protein of the ER membrane involved in hexose transporter secretion; gene is upregulated in azole-resistant strain
CAGL0C01375g	1.57873	7.63499	1.83e-37	2.91e-36		YIL108W	Ortholog of S. cerevisiae : YIL108W, C. albicans SC5314 : C3_02570W_A, C. dubliniensis CD36 : Cd36_82530, C. parapsilosis CDC317 : CPAR2_102970 and C. auris B8441 : B9J08_005051
CAGL0M05643g	1.57703	6.42972	2.01e-21	1.51e-20	YFH1		Ortholog(s) have mitochondrion localization
CAGL0G03047g	1.57699	5.68023	4.03e-22	3.18e-21		DBF2	Ortholog(s) have protein kinase activity, protein kinase activity involved in regulation of protein localization to cell division site involved in cytokinesis, protein serine/threonine kinase activity
CAGL0C02673g	1.57389	7.27634	3.88e-41	6.9e-40		ART10	Ortholog of S. cerevisiae : ART10, C. albicans SC5314 : C7_02630W_A, C. dubliniensis CD36 : Cd36_72320, C. parapsilosis CDC317 : CPAR2_703080 and C. auris B8441 : B9J08_001032
CAGL0F04565g	1.57127	8.02517	4.02e-30	4.61e-29		COR1	Ortholog(s) have ubiquinol-cytochrome-c reductase activity, role in aerobic respiration and mitochondrial respiratory chain complex III, mitochondrion localization
CAGL0M07590g	1.57044	6.32081	1.58e-31	1.97e-30		MAC1	Ortholog(s) have DNA-binding transcription activator activity, RNA polymerase II-specific, DNA-binding transcription factor activity, proximal promoter sequence-specific DNA binding activity
CAGL0L07370g	1.57043	6.63634	8.39e-31	1.01e-29		QRI1	Ortholog(s) have UDP-N-acetylglucosamine diphosphorylase activity, role in UDP-N-acetylglucosamine biosynthetic process and intracellular localization
CAGL0J10560g	1.56519	5.48378	1.6e-27	1.67e-26		LRS4	Ortholog(s) have role in attachment of spindle microtubules to kinetochore involved in homologous chromosome segregation, chromatin silencing at rDNA and homologous chromosome segregation, more
CAGL0D06292g	1.56105	8.79064	1.62e-15	8.44e-15		RPT6	Ortholog(s) have protein domain specific binding, ubiquitin protein ligase binding activity
CAGL0M04675g	1.56089	8.80403	5.13e-27	5.2e-26		RDL1	Ortholog(s) have thiosulfate sulfurtransferase activity
CAGL0H07821g	1.55965	7.18709	3.53e-34	4.89e-33		CSE1	Ortholog(s) have nuclear export signal receptor activity, role in protein export from nucleus and nuclear envelope, nuclear periphery, nucleus localization
CAGL0H03091g	1.55706	7.37901	3.45e-26	3.41e-25		NBP35	Ortholog(s) have 4 iron, 4 sulfur cluster binding, ATPase activity, iron ion binding activity, role in iron-sulfur cluster assembly, tRNA wobble uridine modification and Nbp35-Cfd1 ATPase complex, cytoplasm, nucleus localization
CAGL0L11066g	1.55671	7.51358	5.49e-36	8.24e-35		PLP2	Ortholog(s) have G-protein beta/gamma-subunit complex binding, actin binding activity, role in positive regulation of transcription from RNA polymerase II promoter by pheromones, protein folding and cytoplasm localization
CAGL0L02277g	1.55647	6.83675	3.94e-41	6.99e-40		PAP1	Ortholog(s) have RNA binding, polynucleotide adenylyltransferase activity
CAGL0H00528g	1.55625	4.23798	7.96e-17	4.53e-16		JHD2	Ortholog(s) have histone demethylase activity (H3-K4 specific), histone demethylase activity (H3-dimethyl-K4 specific) and histone demethylase activity (H3-monomethyl-K4 specific), more
CAGL0M03993g	1.55531	7.91209	2.49e-32	3.23e-31		RFA2	Ortholog(s) have double-stranded DNA binding, sequence-specific DNA binding, single-stranded DNA binding activity
CAGL0H09768g	1.55527	7.301	9.34e-39	1.57e-37		FMP52	Ortholog of S. cerevisiae : FMP52, C. albicans SC5314 : C1_10280C_A, C. dubliniensis CD36 : Cd36_09680, C. parapsilosis CDC317 : CPAR2_804800 and C. auris B8441 : B9J08_001853
CAGL0M14091g	1.54902	3.07288	1.56e-13	7.01e-13			Putative quinone reductase/NADPH dehydrogenase; gene is upregulated in azole-resistant strain
CAGL0F04477g	1.54832	8.92737	5.18e-32	6.57e-31		PRE7	Ortholog(s) have role in proteasomal ubiquitin-independent protein catabolic process, proteasome-mediated ubiquitin-dependent protein catabolic process and proteasome core complex, beta-subunit complex localization
CAGL0K02387g	1.54793	7.3288	5.02e-25	4.66e-24			Has domain(s) with predicted ATP binding, helicase activity, nucleic acid binding activity
CAGL0I06446g	1.54616	5.22853	5.42e-31	6.59e-30		BSP1	Ortholog(s) have protein binding, bridging activity, role in actin cortical patch localization and actin cortical patch, cellular bud neck, cellular bud tip, membrane localization
CAGL0A02134g	1.54572	6.03693	2.06e-25	1.95e-24		YSC83	Ortholog of S. cerevisiae : YSC83, C. albicans SC5314 : CR_06620W_A, C. dubliniensis CD36 : Cd36_32160, C. parapsilosis CDC317 : CPAR2_203070 and C. auris B8441 : B9J08_004564
CAGL0M10263g	1.54269	3.11486	4.97e-14	2.34e-13			Protein of unknown function
CAGL0C03762g	1.53918	4.55752	1.12e-21	8.57e-21			Protein of unknown function
CAGL0B02695g	1.53173	6.8136	6.68e-33	8.86e-32		RMD5	Ortholog(s) have ubiquitin-protein transferase activity and role in negative regulation of gluconeogenesis, proteasome-mediated ubiquitin-dependent protein catabolic process, ubiquitin-dependent protein catabolic process
CAGL0E00583g	1.53001	6.22801	5.2e-25	4.82e-24		TRX3	Ortholog(s) have disulfide oxidoreductase activity, role in cellular response to oxidative stress and mitochondrion localization
CAGL0M00374g	1.52235	11.4083	2.52e-33	3.38e-32		MET5	Ortholog(s) have sulfite reductase (NADPH) activity, role in hydrogen sulfide biosynthetic process, sulfate assimilation, sulfur amino acid biosynthetic process and cytoplasmic stress granule, sulfite reductase complex (NADPH) localization
CAGL0A04103g	1.52074	5.17679	1.69e-25	1.6e-24		UPS1	Ortholog(s) have phosphatidic acid transfer activity and role in cardiolipin metabolic process, phospholipid translocation, phospholipid transport, positive regulation of phosphatidylcholine biosynthetic process
CAGL0J05346g	1.51733	7.88449	1.78e-38	2.95e-37		SRM1	Ortholog(s) have Ran guanyl-nucleotide exchange factor activity
CAGL0L10472g	1.51475	7.22611	4.23e-35	6.07e-34		VPS5	Ortholog(s) have cargo adaptor activity, phosphatidylinositol-3-phosphate binding activity
CAGL0I02420g	1.51462	5.52526	6.64e-28	7.08e-27		ATG7	Ortholog(s) have Atg12 activating enzyme activity, Atg8 activating enzyme activity
CAGL0I07887g	1.5109	6.88735	3.68e-32	4.73e-31		ATG19	Ortholog(s) have protein binding, bridging activity and role in cellular protein-containing complex localization, ubiquitin-dependent ERAD pathway, vesicle organization
CAGL0H00781g	1.51009	7.07736	1.93e-38	3.2e-37		YPL247C	Ortholog of S. cerevisiae : YPL247C, C. albicans SC5314 : C1_08390C_A, C. dubliniensis CD36 : Cd36_07900, C. parapsilosis CDC317 : CPAR2_207070 and C. auris B8441 : B9J08_003608
CAGL0K04895g	1.50671	5.98357	1.83e-35	2.68e-34		IES2	Ortholog(s) have Ino80 complex localization
CAGL0F08723g	1.50536	7.13314	2.37e-21	1.77e-20		ECT1	Ortholog(s) have ethanolamine-phosphate cytidylyltransferase activity and role in phosphatidylethanolamine biosynthetic process
CAGL0L09042g	1.5048	7.51875	2.26e-22	1.82e-21		HAT1	Ortholog(s) have H4 histone acetyltransferase activity, chromatin binding, histone acetyltransferase activity and histone acetyltransferase activity (H4-K12 specific), more
CAGL0B02123g	1.50328	5.93455	4.35e-14	2.07e-13		PET54	Ortholog(s) have mRNA 5'-UTR binding, pre-mRNA intronic binding, translation regulator activity and role in Group I intron splicing, mitochondrial mRNA processing, positive regulation of mitochondrial translation
CAGL0E05082g	1.50101	6.39262	3.92e-35	5.63e-34	PEX14	PEX14	Ortholog(s) have protein binding, bridging activity, role in protein import into peroxisome matrix, docking and Pex17p-Pex14p docking complex, peroxisomal importomer complex, peroxisomal membrane, peroxisome localization
CAGL0H07711g	1.49961	7.23162	1.77e-33	2.4e-32	RTF1	RTF1	Ortholog(s) have RNA binding, RNA polymerase II C-terminal domain phosphoserine binding activity
CAGL0J04092g	1.49312	6.37861	2.92e-24	2.59e-23		DSC3	Ortholog(s) have role in positive regulation of cellular response to hypoxia, regulation of protein glycosylation, sterol regulatory element binding protein cleavage
CAGL0L03355g	1.49275	6.79207	8.87e-36	1.31e-34		YKR045C	Ortholog of S. cerevisiae : YKR045C and Saccharomyces cerevisiae S288C : YKR045C
CAGL0D06424g	1.49233	8.82876	4.93e-27	5e-26	ACO1	ACO1	Putative aconitate hydratase
CAGL0M03003g	1.48415	4.49939	4.4e-19	2.9e-18		YMR279C	Ortholog(s) have role in borate transmembrane transport
CAGL0L09152g	1.48219	8.55347	9.03e-28	9.58e-27			Ortholog(s) have role in proteasome-mediated ubiquitin-dependent protein catabolic process and cytoplasm, nuclear periphery, nuclear proteasome complex, nucleus, proteasome regulatory particle, lid subcomplex localization
CAGL0B03465g	1.4745	4.20058	9.71e-18	5.9e-17		SYM1	Ortholog(s) have role in ethanol metabolic process and mitochondrial inner membrane localization
CAGL0C02871g	1.46822	4.97476	1.28e-17	7.71e-17		PNT1	Ortholog(s) have role in protein insertion into mitochondrial inner membrane from matrix and integral component of mitochondrial inner membrane localization
CAGL0H01023g	1.46176	5.98684	6.19e-20	4.28e-19		RNH202	Ortholog(s) have RNA-DNA hybrid ribonuclease activity, role in RNA catabolic process and ribonuclease H2 complex localization
CAGL0F01243g	1.46151	6.47602	6.87e-31	8.27e-30		MDM38	Ortholog(s) have mitochondrial ribosome binding activity
CAGL0K10494g	1.45661	6.75861	7.76e-08	2.14e-07		UBP6	Ortholog(s) have thiol-dependent ubiquitin-specific protease activity and role in mitochondria-associated ubiquitin-dependent protein catabolic process, negative regulation of proteasomal protein catabolic process, protein deubiquitination
CAGL0B03575g	1.45217	6.50053	4.19e-28	4.49e-27		HAT2	Ortholog(s) have histone acetyltransferase activity, histone binding activity
CAGL0D03058g	1.44957	8.55202	2.38e-24	2.13e-23			Ortholog(s) have proteasome core complex, beta-subunit complex localization
CAGL0D01936g	1.4462	6.78982	1.56e-23	1.34e-22	SNF7	SNF7	Ortholog(s) have role in ATP export, cellular response to anoxia, cellular response to drug, cellular response to lithium ion, cellular response to pH and filamentous growth, more
CAGL0H02563g	1.44299	5.53172	2.14e-12	8.85e-12		HOR7	Predicted GPI-linked protein
CAGL0B02904g	1.44011	3.75591	1.61e-09	5.23e-09	BMT6		Beta mannosyltransferase
CAGL0L02343g	1.43962	7.93728	2.36e-24	2.11e-23		IRC22	Ortholog(s) have plasma membrane localization
CAGL0K01397g	1.43896	6.54461	5.67e-31	6.86e-30	FMNAT	FAD1	Flavin mononucleotide adenylyltransferase (FMNAT); catalyzes the formation of the essential flavocoenzyme flavin adenine dinucleotide (FAD) and plays an important role in flavocoenzyme homeostasis regulation
CAGL0M02937g	1.43751	8.28168	6.84e-32	8.65e-31		DSK2	Ortholog(s) have protein binding, bridging activity and role in protein localization to vacuole, spindle pole body duplication, ubiquitin-dependent ERAD pathway
CAGL0I06787g	1.43713	7.2284	4.09e-33	5.44e-32		DDI1	Ortholog(s) have SNARE binding, polyubiquitin modification-dependent protein binding, ubiquitin binding activity
CAGL0D00902g	1.43655	7.92807	1.47e-25	1.4e-24		RAD59	Ortholog(s) have role in DNA amplification, DNA strand renaturation, double-strand break repair via single-strand annealing, mitochondrial DNA repair, regulation of DNA biosynthetic process, telomere maintenance via recombination
CAGL0F05929g	1.43521	5.35833	5.77e-17	3.3e-16		YMR034C	Ortholog(s) have role in calcium ion import and plasma membrane localization
CAGL0L06600g	1.43503	6.49992	2.11e-22	1.7e-21	NAS6	NAS6	Regulatory, nonATPase subunit of the 26S proteasome
CAGL0G08151g	1.43392	7.09516	4.39e-30	5.02e-29	GRX4	GRX3	Putative glutathione-dependent oxidoreductase; induced by excess iron; likely functional homolog of S. cerevisiae GRX4
CAGL0D03630g	1.43254	3.54063	6.13e-15	3.08e-14		CET1	Ortholog(s) have ATPase activity, polynucleotide 5'-phosphatase activity
CAGL0G04675g	1.43091	5.82496	6.88e-21	5.01e-20		RSM28	Ortholog(s) have structural constituent of ribosome activity, role in mitochondrial translational initiation and mitochondrial small ribosomal subunit localization
CAGL0I00462g	1.42911	8.39918	2.24e-22	1.81e-21		HRI1	Ortholog(s) have role in cotranslational protein targeting to membrane and endoplasmic reticulum membrane localization
CAGL0G06116g	1.42843	5.23276	5.21e-20	3.61e-19		WSS1	Ortholog(s) have SUMO binding, SUMO ligase activity, metalloendopeptidase activity, metallopeptidase activity
CAGL0C02365g	1.42576	5.36697	1.99e-08	5.85e-08			Protein of unknown function
CAGL0A04807g	1.42562	7.89202	8.71e-28	9.26e-27		RPN12	Ortholog(s) have role in proteasome-mediated ubiquitin-dependent protein catabolic process, ubiquitin-dependent protein catabolic process
CAGL0H02343g	1.42347	6.19564	2.95e-22	2.36e-21		SAP30	Ortholog(s) have histone deacetylase activity
CAGL0F03025g	1.41157	5.6006	2.35e-27	2.44e-26		ARO80	Ortholog(s) have DNA-binding transcription factor activity, RNA polymerase II-specific activity, role in aromatic amino acid family catabolic process, positive regulation of transcription by RNA polymerase II and nucleus localization
CAGL0F04455g	1.41142	7.72091	1.86e-23	1.59e-22		ERD2	Ortholog(s) have HDEL sequence binding activity, role in endoplasmic reticulum to Golgi vesicle-mediated transport and integral component of endoplasmic reticulum membrane localization
CAGL0A02750g	1.41116	8.4728	4.16e-27	4.26e-26			Ortholog(s) have proteasome regulatory particle, base subcomplex localization
CAGL0I09966g	1.40902	6.00162	1.95e-24	1.76e-23		AIM39	Ortholog of S. cerevisiae : AIM39 and Saccharomyces cerevisiae S288C : YOL053W
CAGL0H06105g	1.40865	8.6743	1.25e-28	1.37e-27			Ortholog(s) have proteasome core complex, alpha-subunit complex localization
CAGL0A00319g	1.40574	6.19015	1.46e-28	1.58e-27		ATE1	Ortholog(s) have arginyltransferase activity and role in protein arginylation
CAGL0I06424g	1.40155	7.42713	1.56e-25	1.48e-24		YPR172W	Has domain(s) with predicted FMN binding, oxidoreductase activity, pyridoxamine-phosphate oxidase activity and role in oxidation-reduction process
CAGL0M02629g	1.39874	7.82447	4.76e-27	4.85e-26		ISU1	Ortholog(s) have 2 iron, 2 sulfur cluster binding, ATPase activator activity, ferrous iron binding, iron-sulfur cluster binding, iron-sulfur cluster carrier activity
CAGL0M02277g	1.39407	5.19803	1.24e-09	4.09e-09		PRP46	Ortholog(s) have role in mRNA splicing, via spliceosome and Prp19 complex, spliceosomal complex localization
CAGL0K07964g	1.39348	8.10537	1.23e-24	1.12e-23		SUA7	Ortholog(s) have RNA polymerase II complex binding, RNA polymerase II complex recruiting activity, RNA polymerase II general transcription initiation factor activity, TBP-class protein binding activity
CAGL0H05071g	1.38991	6.78647	1.51e-23	1.3e-22		SMC6	Ortholog(s) have SUMO transferase activity, damaged DNA binding, double-stranded DNA helicase activity, single-stranded DNA binding activity
CAGL0H10318g	1.38863	6.13828	8.11e-29	8.91e-28		KIN28	Ortholog(s) have RNA polymerase II CTD heptapeptide repeat kinase activity, cyclin-dependent protein kinase activating kinase activity, cyclin-dependent protein kinase activity, cyclin-dependent protein serine/threonine kinase activity
CAGL0M04103g	1.38643	4.44726	3.44e-17	2.01e-16	HXT14	HXT14	Ortholog(s) have galactose transmembrane transporter activity and role in hexose transmembrane transport
CAGL0H05841g	1.38413	6.81794	9.33e-31	1.11e-29		ATG21	Ortholog(s) have phosphatidylinositol-3,5-bisphosphate binding, phosphatidylinositol-3-phosphate binding, phosphatidylinositol-4-phosphate binding activity
CAGL0H06369g	1.38248	10.8813	9.56e-17	5.38e-16	CYS3	CYS3	Ortholog(s) have cystathionine gamma-lyase activity, cysteine-S-conjugate beta-lyase activity and role in cysteine biosynthetic process, cysteine biosynthetic process via cystathionine, methionine biosynthetic process, transsulfuration
CAGL0I05984g	1.38181	6.18392	7.52e-29	8.28e-28		YJL147C	Ortholog of S. cerevisiae : YJL147C and Saccharomyces cerevisiae S288C : YJL147C
CAGL0E01617g	1.37959	7.63732	8.85e-19	5.73e-18		ALR1	Ortholog(s) have inorganic cation transmembrane transporter activity, role in cation transport, magnesium ion transport and plasma membrane localization
CAGL0D01386g	1.37919	6.80701	1.96e-16	1.08e-15	MED1	MED1	Ortholog(s) have role in negative regulation of transcription by RNA polymerase II, positive regulation of transcription by RNA polymerase II and core mediator complex localization
CAGL0H06391g	1.37885	6.57152	1.45e-20	1.03e-19		SWC3	Ortholog(s) have role in chromatin remodeling, endoplasmic reticulum organization, histone exchange and Swr1 complex localization
CAGL0H04631g	1.37879	7.6377	7.05e-27	7.11e-26	AP1	YAP1	Protein with a basic leucine zipper (bZip) domain involved in drug resistance and the response to oxidative stress; activates multidrug transporter FLR1
CAGL0E03894g	1.37378	6.73397	4.48e-16	2.42e-15	FPS2		Glycerol transporter; involved in flucytosine resistance; double fps1/fps2 mutant accumulates glycerol, has constitutive cell wall stress, is hypersensitive to caspofungin in vitro and in vivo
CAGL0H03817g	1.37188	8.00387	1.81e-31	2.25e-30			Ortholog(s) have role in tRNA wobble position uridine thiolation
CAGL0K03069g	1.36981	4.42644	1.63e-13	7.32e-13		IRC21	Ortholog(s) have role in cellular response to DNA damage stimulus
CAGL0K02849g	1.3671	8.34478	4.06e-22	3.19e-21			Protein of unknown function
CAGL0D04092g	1.36641	7.57949	1.59e-30	1.86e-29	DOG2	DOG2	2-deoxyglucose-6-phosphate phosphatase
CAGL0D05522g	1.36545	7.04056	5.92e-18	3.64e-17		EMC6	Ortholog(s) have ER membrane protein complex localization
CAGL0E06644g	1.36338	6.53994	2.81e-19	1.88e-18	EPA1		Sub-telomerically encoded adhesin with a role in cell adhesion; GPI-anchored cell wall protein; N-terminal ligand binding domain binds to ligands containing a terminal galactose residue; belongs to adhesin cluster I
CAGL0L11902g	1.3619	5.66076	4.8e-18	2.95e-17		ADK2	Ortholog(s) have adenylate kinase activity, nucleoside triphosphate adenylate kinase activity, role in nucleotide metabolic process and mitochondrial inner membrane, mitochondrial matrix localization
CAGL0F04653g	1.35883	8.04638	7.07e-25	6.52e-24		SEC17	Ortholog(s) have ATPase activator activity, soluble NSF attachment protein activity and role in SNARE complex disassembly, autophagy, vacuole fusion, non-autophagic, vesicle fusion with Golgi apparatus
CAGL0L00539g	1.35848	8.04931	1.35e-29	1.51e-28		ADD37	Ortholog(s) have role in ubiquitin-dependent ERAD pathway
CAGL0D05192g	1.35732	6.75839	2.1e-31	2.59e-30		QCR6	Ortholog(s) have ubiquinol-cytochrome-c reductase activity and role in aerobic respiration, mitochondrial electron transport, ubiquinol to cytochrome c
CAGL0H01067g	1.35597	5.44615	6.68e-20	4.6e-19		NSE3	Ortholog(s) have SUMO transferase activity, role in DNA repair and Smc5-Smc6 complex localization
CAGL0M09669g	1.35568	5.86296	1.46e-16	8.18e-16		RIM13	Ortholog(s) have calcium-dependent cysteine-type endopeptidase activity, cysteine-type endopeptidase activity
CAGL0J08294g	1.35204	6.15622	8.92e-31	1.06e-29		BOR1	Ortholog(s) have borate efflux transmembrane transporter activity, role in borate transport, protein targeting to vacuole and fungal-type vacuole, plasma membrane localization
CAGL0L01199g	1.35117	6.69347	6.16e-22	4.79e-21		IES6	Ortholog(s) have role in ATP-dependent chromatin remodeling, chromatin remodeling, histone exchange and positive regulation of cellular response to phosphate starvation, more
CAGL0M00330g	1.34952	9.82847	7.92e-30	8.95e-29	HOM6	HOM6	Ortholog(s) have homoserine dehydrogenase activity and role in homoserine biosynthetic process, methionine biosynthetic process, threonine biosynthetic process
CAGL0F00957g	1.34776	8.08916	1.28e-20	9.2e-20	TPD3		Putative serine/threonine protein phosphatase 2A, regulatory chain A
CAGL0J10274g	1.34689	6.55153	4.19e-31	5.12e-30		MKS1	Ortholog(s) have role in mitochondria-nucleus signaling pathway, negative regulation of transcription by RNA polymerase II, regulation of nitrogen utilization, regulation of pseudohyphal growth and cytoplasm localization
CAGL0K01309g	1.34105	7.27128	6.32e-21	4.61e-20		UPF3	Ortholog(s) have role in DNA recombination, nuclear-transcribed mRNA catabolic process, 3'-5' exonucleolytic nonsense-mediated decay, protein ubiquitination and cytoplasm, nucleolus, nucleus, polysome localization
CAGL0I07161g	1.34101	7.0065	1.01e-32	1.34e-31		ARP8	Ortholog(s) have 3'-5' DNA helicase activity, mRNA binding activity
CAGL0L06446g	1.34023	6.51225	8.82e-26	8.48e-25		YDR132C	Ortholog of S. cerevisiae : YDR132C, C. albicans SC5314 : C4_02520C_A, C. dubliniensis CD36 : Cd36_42410, C. parapsilosis CDC317 : CPAR2_400170 and C. auris B8441 : B9J08_001785
CAGL0H09548g	1.33786	7.90531	6.53e-25	6.03e-24		PRE1	Ortholog(s) have endopeptidase activator activity and role in proteasomal ubiquitin-independent protein catabolic process, proteasome-mediated ubiquitin-dependent protein catabolic process
CAGL0I04884g	1.33689	8.50191	3.22e-30	3.72e-29			Ortholog(s) have nuclear chromatin, proteasome regulatory particle, proteasome regulatory particle, base subcomplex localization
CAGL0I10406g	1.33493	8.85347	4.11e-25	3.83e-24		PRE9	Ortholog(s) have role in establishment of cell polarity, proteasomal ubiquitin-independent protein catabolic process, proteasome core complex assembly, proteasome-mediated ubiquitin-dependent protein catabolic process
CAGL0I00770g	1.33153	7.07229	1.25e-20	9e-20		YMR144W	Ortholog(s) have role in donor selection
CAGL0G05654g	1.33126	5.02297	8.77e-17	4.97e-16		TIM22	Ortholog(s) have mitochondrion targeting sequence binding, protein transmembrane transporter activity and role in protein insertion into mitochondrial inner membrane
CAGL0H08866g	1.32961	6.59204	1.36e-27	1.43e-26		HOT1	Putative transcription factor involved in osmostress response; gene is upregulated in azole-resistant strain
CAGL0G08932g	1.32706	6.65242	4.81e-25	4.47e-24		TLG2	Ortholog(s) have SNAP receptor activity
CAGL0F06787g	1.32395	6.24561	1.68e-30	1.97e-29		MND2	Ortholog(s) have ubiquitin ligase inhibitor activity
CAGL0M03069g	1.32369	6.72962	7.1e-20	4.88e-19		AEP2	Ortholog(s) have role in mitochondrial translational initiation and mitochondrion localization
CAGL0E01419g	1.32219	6.73781	9.17e-20	6.25e-19	YPS2	MKC7	Putative aspartic protease; predicted GPI-anchor; member of a YPS gene cluster that is required for virulence in mice; induced in response to low pH and high temperature
CAGL0J07040g	1.31815	8.64458	1.04e-13	4.75e-13		GDE1	Ortholog(s) have glycerophosphocholine phosphodiesterase activity and role in cellular response to drug, glycerophospholipid catabolic process
CAGL0E03157g	1.31782	9.59031	1.01e-16	5.66e-16	CYS4	CYS4	Ortholog(s) have cystathionine beta-synthase activity
CAGL0M08844g	1.31739	7.25689	9.61e-28	1.02e-26		RKM4	Ortholog(s) have protein-lysine N-methyltransferase activity, role in peptidyl-lysine monomethylation, regulation of cytoplasmic translation in response to stress and nucleus localization
CAGL0G03399g	1.31561	7.22635	1e-24	9.13e-24		GLE2	Ortholog(s) have role in mRNA export from nucleus, nuclear pore distribution, poly(A)+ mRNA export from nucleus and posttranscriptional tethering of RNA polymerase II gene DNA at nuclear periphery, more
CAGL0M04169g	1.3133	8.54875	1.12e-25	1.07e-24	KRE1	KRE1	Putative cell wall protein with similarity to S. cerevisiae Kre1p; predicted role in cell wall biogenesis and organization; predicted GPI-anchor
CAGL0I06402g	1.31154	7.61132	1.35e-24	1.22e-23		VPS4	Ortholog(s) have ATP binding, ATPase activity
CAGL0G00814g	1.31	7.74497	1.02e-27	1.08e-26	CHS5	CHS5	Ortholog(s) have small GTPase binding activity
CAGL0D05082g	1.30927	10.7689	6.42e-24	5.65e-23			Protein of unknown function
CAGL0K08206g	1.30769	6.20691	3.56e-17	2.08e-16			Protein of unknown function
CAGL0M11660g	1.30671	7.62984	3.69e-18	2.29e-17			Has domain(s) with predicted hydrolase activity
CAGL0C00407g	1.30544	5.96921	2.8e-25	2.62e-24		GIS3	Ortholog(s) have role in intracellular signal transduction
CAGL0F06919g	1.30052	7.60095	5.95e-21	4.36e-20		IRC24	Ortholog(s) have oxidoreductase activity, acting on NAD(P)H, oxygen as acceptor activity
CAGL0G04829g	1.29944	6.17533	4.88e-27	4.96e-26			Protein of unknown function
CAGL0E01771g	1.29688	5.65074	1.73e-22	1.41e-21	YPS5		Putative aspartic protease; predicted GPI-anchor; member of a YPS gene cluster that is required for virulence in mice; gene is downregulated in azole-resistant strain
CAGL0J09394g	1.29604	8.92061	2.06e-16	1.13e-15		YDL124W	Ortholog(s) have alditol:NADP+ 1-oxidoreductase activity, aldo-keto reductase (NADP) activity, alpha-keto amide reductase activity and alpha-keto ester reductase activity, more
CAGL0C05291g	1.29571	6.62506	6.98e-17	3.99e-16		RIB2	Ortholog(s) have 2,5-diamino-6-ribitylamino-4(3H)-pyrimidinone 5'-phosphate deaminase activity, pseudouridine synthase activity and role in riboflavin biosynthetic process, tRNA pseudouridine synthesis
CAGL0H08602g	1.29454	5.81869	1.12e-21	8.57e-21			Has domain(s) with predicted ATP binding, aminoacyl-tRNA ligase activity, magnesium ion binding, phenylalanine-tRNA ligase activity, tRNA binding activity and role in phenylalanyl-tRNA aminoacylation, tRNA aminoacylation, tRNA processing
CAGL0G09295g	1.29304	6.77947	1.5e-20	1.07e-19		FYV8	Ortholog of S. cerevisiae : FYV8 and Saccharomyces cerevisiae S288C : YGR196C
CAGL0L06028g	1.29096	7.23524	2.52e-25	2.37e-24		GTS1	Ortholog(s) have GTPase activator activity, repressing transcription factor binding, transcription factor binding activity
CAGL0K11209g	1.28777	6.693	1.13e-21	8.64e-21	PEX5	PEX5	Ortholog(s) have peroxisome matrix targeting signal-1 binding, protein binding, bridging activity
CAGL0L06182g	1.28659	7.58895	1.68e-26	1.68e-25		CDC55	Ortholog(s) have protein phosphatase regulator activity, protein serine/threonine phosphatase activity
CAGL0K05797g	1.28304	5.74124	2.85e-15	1.46e-14	EMI1	EMI1	Ortholog(s) have role in mitochondrion organization
CAGL0K08866g	1.28256	8.60301	2.55e-26	2.54e-25		RPN8	Putative non-ATPase regulatory subunit of 26S proteasome; gene is upregulated in azole-resistant strain
CAGL0H03377g	1.28008	6.95033	4.42e-19	2.91e-18	DBP3	DBP3	Ortholog(s) have RNA helicase activity, RNA-dependent ATPase activity and role in endonucleolytic cleavage in ITS1 upstream of 5.8S rRNA from tricistronic rRNA transcript (SSU-rRNA, 5.8S rRNA, LSU-rRNA)
CAGL0F00869g	1.27975	5.84957	2.27e-23	1.93e-22		RRT8	Ortholog(s) have role in ascospore wall assembly and ascospore wall, prospore membrane localization
CAGL0L03069g	1.27974	5.48679	4.56e-22	3.57e-21		YKR023W	Has domain(s) with predicted zinc ion binding activity, role in regulation of transcription, DNA-templated and nucleus localization
CAGL0J05632g	1.27922	5.30038	8.99e-20	6.14e-19		RHO2	Ortholog(s) have GTPase activity and role in establishment or maintenance of actin cytoskeleton polarity, regulation of fungal-type cell wall (1->3)-alpha-glucan biosynthetic process
CAGL0I06094g	1.27914	7.62156	1.44e-12	6e-12	FBP26	FBP26	Ortholog(s) have fructose-2,6-bisphosphate 2-phosphatase activity and role in glucose metabolic process
CAGL0L01155g	1.27834	3.82837	2.2e-12	9.07e-12		TCA17	Ortholog(s) have role in cellular protein-containing complex assembly, early endosome to Golgi transport and Golgi apparatus, TRAPPII protein complex localization
CAGL0E02717g	1.27834	6.01344	1.68e-25	1.6e-24		TSR3	Ortholog(s) have transferase activity, role in maturation of SSU-rRNA and cytoplasm localization
CAGL0L00979g	1.27803	7.48015	9.07e-17	5.13e-16		TED1	Ortholog(s) have role in endoplasmic reticulum to Golgi vesicle-mediated transport
CAGL0L07106g	1.27643	6.35291	2.35e-26	2.34e-25		RAM1	Ortholog(s) have protein farnesyltransferase activity, role in protein farnesylation and protein farnesyltransferase complex localization
CAGL0J02288g	1.2764	4.23711	6.07e-09	1.87e-08	BAR1	BAR1	Ortholog(s) have aspartic-type endopeptidase activity and role in adaptation of signaling pathway by response to pheromone involved in conjugation with cellular fusion, peptide catabolic process
CAGL0I05742g	1.27524	6.30604	3.61e-26	3.56e-25		CSE2	Ortholog(s) have structural molecule activity, transcription coactivator activity
CAGL0H02409g	1.2752	8.43742	7.14e-17	4.08e-16		TIF11	Ortholog(s) have RNA strand annealing activity, double-stranded RNA binding, ribosomal small subunit binding, translation initiation factor activity, translation initiation factor binding activity
CAGL0J00429g	1.27354	7.39106	8.76e-24	7.68e-23	COX6	COX6	Cytochrome c oxidase subunit VI
CAGL0M00132g	1.27325	3.70082	2.01e-10	7.08e-10	EPA12		Putative adhesin-like cell wall protein; belongs to adhesin cluster I
CAGL0E01133g	1.27262	9.16576	3.23e-24	2.87e-23	HOM2	HOM2	Ortholog(s) have aspartate-semialdehyde dehydrogenase activity and role in homoserine biosynthetic process, methionine biosynthetic process, threonine biosynthetic process
CAGL0I04422g	1.27244	5.85494	3.15e-20	2.2e-19		KIN3	Putative protein kinase; gene is upregulated in azole-resistant strain
CAGL0D03762g	1.27201	3.41403	1.78e-11	6.82e-11		GIC1	Ortholog(s) have GTPase activator activity, Rho GTPase binding activity and role in establishment of cell polarity, heterochromatin organization involved in chromatin silencing, regulation of exit from mitosis, septin ring organization
CAGL0F01749g	1.27049	11.3976	7.54e-22	5.82e-21		SHM2	Putative serine hydroxymethyltransferase; protein differentially expressed in azole resistant strain
CAGL0J05324g	1.26864	8.14369	2.04e-22	1.65e-21		YJL068C	Ortholog(s) have S-formylglutathione hydrolase activity, role in formaldehyde catabolic process and cytosol localization
CAGL0D06490g	1.26861	4.66483	7.22e-13	3.09e-12		CDA2	Ortholog(s) have chitin deacetylase activity and role in ascospore wall assembly
CAGL0L06402g	1.26492	8.44288	1.65e-24	1.49e-23	YCF1	YCF1	Ortholog(s) have ATPase-coupled glutathione S-conjugate transmembrane transporter activity, ATPase-coupled phytochelatin transmembrane transporter activity, bilirubin transmembrane transporter activity
CAGL0M11902g	1.26362	7.70905	2.83e-15	1.46e-14		FUN19	Ortholog of S. cerevisiae : FUN19 and Saccharomyces cerevisiae S288C : YAL034C
CAGL0B01595g	1.26243	4.68451	2.8e-12	1.15e-11			Protein of unknown function
CAGL0H08283g	1.25807	7.96268	1.25e-16	7e-16	HSP10	HSP10	Ortholog(s) have chaperone binding, unfolded protein binding activity and role in chaperone-mediated protein complex assembly, protein folding, protein import into mitochondrial intermembrane space, protein refolding
CAGL0D05280g	1.25792	10.5172	6.49e-12	2.58e-11		MET10	Ortholog(s) have sulfite reductase (NADPH) activity, role in sulfate assimilation and sulfite reductase complex (NADPH) localization
CAGL0M04763g	1.25593	6.51428	1.36e-23	1.18e-22		YOR289W	Ortholog(s) have role in cellular response to drug
CAGL0F00803g	1.25362	6.41443	1.47e-21	1.12e-20	GAL11B	GAL11	Component of the transcriptional Mediator complex that provides interfaces between RNA polymerase II and upstream activator proteins; one of the two Gal11p homologs of S. cerevisiae Gal11p present in C. glabrata
CAGL0M00770g	1.25287	7.20918	8.06e-21	5.84e-20	SIR3	SIR3	Protein involved in subtelomeric silencing; mutants display increased colonization of the mouse kidney relative to the wild-type strain
CAGL0A04719g	1.25255	8.7182	7e-12	2.78e-11		PRE4	Ortholog(s) have role in proteasomal ubiquitin-independent protein catabolic process, proteasome assembly, proteasome-mediated ubiquitin-dependent protein catabolic process
CAGL0A04675g	1.2521	5.56738	1.33e-19	9.04e-19		ATG8	Ortholog(s) have phosphatidylethanolamine binding, protein tag activity
CAGL0J03190g	1.25151	5.78256	1.07e-15	5.63e-15		TDA2	Ortholog(s) have actin filament binding activity, role in negative regulation of actin filament polymerization and Aim21-Tda2 complex, actin cortical patch localization
CAGL0C01595g	1.24948	8.54935	2.95e-22	2.36e-21		HIS7	Ortholog(s) have glutaminase activity, imidazoleglycerol-phosphate synthase activity and role in histidine biosynthetic process
CAGL0I09009g	1.24853	7.18155	4.12e-24	3.64e-23		HIS2	Ortholog(s) have histidinol-phosphatase activity and role in histidine biosynthetic process
CAGL0K10824g	1.24517	6.22558	2.64e-24	2.35e-23		YLR149C	Ortholog of S. cerevisiae : YLR149C, C. albicans SC5314 : C7_03280C_A, C. dubliniensis CD36 : Cd36_72930, C. parapsilosis CDC317 : CPAR2_704080 and C. auris B8441 : B9J08_004261
CAGL0J11704g	1.24515	6.91314	5.76e-22	4.48e-21		MVP1	Ortholog(s) have phosphatidylinositol-3-phosphate binding activity, role in plasma membrane tubulation, protein targeting to vacuole, retrograde transport, endosome to Golgi and cytoplasm, endosome, nucleus localization
CAGL0I03674g	1.24471	8.54533	3.04e-19	2.03e-18		RPN5	Ortholog(s) have role in positive regulation of mitotic metaphase/anaphase transition, proteasome-mediated ubiquitin-dependent protein catabolic process, protein deneddylation
CAGL0I03190g	1.24394	7.83946	5.04e-24	4.45e-23	RIP1	RIP1	Putative ubiquinol-Cytochrome c reductase iron-sulfur protein
CAGL0H03201g	1.24347	5.79828	2.18e-21	1.64e-20		LCL3	Has domain(s) with predicted nucleic acid binding activity
CAGL0M05379g	1.24329	5.15056	3.41e-12	1.38e-11		DER1	Ortholog(s) have misfolded protein binding activity and role in misfolded protein transport, retrograde protein transport, ER to cytosol, ubiquitin-dependent ERAD pathway
CAGL0M04961g	1.2426	7.70897	2.63e-26	2.61e-25		RNA1	Ortholog(s) have GTPase activator activity, Ran GTPase binding activity
CAGL0H08481g	1.24111	6.4729	1.94e-19	1.31e-18			Protein of unknown function
CAGL0M01782g	1.23912	7.95125	4.15e-22	3.25e-21		SEC18	Ortholog(s) have ATPase activity, SNARE binding, phosphatidic acid binding activity
CAGL0I07557g	1.23809	7.93836	1.96e-24	1.76e-23			Has domain(s) with predicted 3,4-dihydroxy-2-butanone-4-phosphate synthase activity and role in riboflavin biosynthetic process
CAGL0F08151g	1.23735	6.73821	1.88e-21	1.42e-20		BRF1	Ortholog(s) have DNA binding, RNA polymerase III core binding, RNA polymerase III general transcription initiation factor activity and RNA polymerase III type 3 promoter sequence-specific DNA binding, more
CAGL0J09856g	1.23576	5.46803	8.38e-15	4.16e-14		MRPL36	Ortholog(s) have structural constituent of ribosome activity, role in mitochondrial translation and mitochondrial large ribosomal subunit localization
CAGL0I05456g	1.23523	5.38922	4.36e-19	2.88e-18			Has domain(s) with predicted nucleic acid binding, ubiquitin-protein transferase activity, zinc ion binding activity, role in protein ubiquitination and nucleus, ubiquitin ligase complex localization
CAGL0M02585g	1.23472	5.99632	1.54e-18	9.85e-18		SPP1	Ortholog(s) have chromatin binding, histone methyltransferase activity (H3-K4 specific), methylated histone binding activity
CAGL0D01320g	1.2342	6.07094	4.05e-26	3.98e-25		LTP1	Ortholog(s) have non-membrane spanning protein tyrosine phosphatase activity, protein tyrosine phosphatase activity and role in protein dephosphorylation
CAGL0K02189g	1.23216	5.0586	1.49e-12	6.2e-12		VFA1	Ortholog(s) have ATPase activator activity, role in positive regulation of ATPase activity, vacuolar transport and cytoplasm, endosome localization
CAGL0I08745g	1.23161	7.284	2.62e-24	2.34e-23		PSD2	Ortholog(s) have phosphatidylserine decarboxylase activity
CAGL0M13717g	1.22845	8.95315	1.41e-20	1.01e-19		ADE4	Ortholog(s) have amidophosphoribosyltransferase activity and role in 'de novo' IMP biosynthetic process, adenine metabolic process
CAGL0M04301g	1.22482	4.65081	4.65e-15	2.36e-14		ZRT2	Ortholog(s) have low-affinity zinc ion transmembrane transporter activity, role in zinc ion import across plasma membrane and plasma membrane localization
CAGL0J03146g	1.222	8.65531	1.74e-19	1.18e-18		RNR1	Ortholog(s) have CDP reductase activity, nucleoside diphosphate kinase activity, nucleotide binding, ribonucleoside-diphosphate reductase activity, thioredoxin disulfide as acceptor activity
CAGL0I08525g	1.22134	6.98294	1.45e-15	7.6e-15		NUT2	Ortholog(s) have role in RNA polymerase II preinitiation complex assembly, negative regulation of transcription by RNA polymerase II, positive regulation of transcription by RNA polymerase II
CAGL0K00319g	1.22054	10.6378	5.9e-20	4.08e-19		UBA1	Ortholog(s) have ATP binding, magnesium ion binding, ubiquitin activating enzyme activity, role in protein ubiquitination and cytoplasm, nucleus localization
CAGL0L06776g	1.21973	6.55797	1.63e-21	1.24e-20			Has domain(s) with predicted DNA-binding transcription factor activity, sequence-specific DNA binding, zinc ion binding activity and role in regulation of transcription, DNA-templated
CAGL0D06160g	1.2179	7.64705	1.04e-24	9.48e-24		DST1	Ortholog(s) have RNA polymerase II complex binding, RNA polymerase II complex recruiting activity, RNA polymerase II regulatory region DNA binding activity
CAGL0L07062g	1.2167	6.67299	4.57e-19	3e-18		ASM4	Ortholog(s) have phospholipid binding, single-stranded DNA binding, structural constituent of nuclear pore activity and role in mRNA export from nucleus in response to heat stress, nuclear pore organization
CAGL0G07865g	1.21287	5.99896	9.98e-19	6.45e-18		SRB5	Ortholog(s) have RNA polymerase II core promoter sequence-specific DNA binding, RNA polymerase II transcription regulator recruiting activity
CAGL0I09130g	1.21214	6.08451	9.62e-20	6.55e-19		PTR3	Ortholog(s) have role in response to amino acid and extrinsic component of plasma membrane localization
CAGL0I03212g	1.21203	5.97565	2.58e-16	1.41e-15		YEL025C	Ortholog of S. cerevisiae : YEL025C and Saccharomyces cerevisiae S288C : YEL025C
CAGL0G04543g	1.20971	6.35357	6.5e-23	5.39e-22		VPS60	Ortholog(s) have role in cellular response to drug, filamentous growth, late endosome to vacuole transport via multivesicular body sorting pathway and fungal-type vacuole membrane localization
CAGL0M05863g	1.20688	6.91167	6.8e-26	6.59e-25		TFA2	Ortholog(s) have RNA polymerase II complex binding, TFIIH-class transcription factor complex binding, single-stranded DNA binding activity and role in transcription by RNA polymerase II
CAGL0K08536g	1.20529	8.33772	4.46e-19	2.93e-18	APE1	APE1	Vacuolar aminopeptidase I
CAGL0J05544g	1.20182	8.54896	1.97e-12	8.15e-12		END3	Ortholog(s) have protein binding, bridging activity, role in ascospore wall assembly, endocytosis and actin cytoskeleton-regulatory complex localization
CAGL0I03014g	1.20156	3.41638	3.61e-09	1.14e-08		POP3	Ortholog(s) have ribonuclease MRP activity, ribonuclease P activity and role in intronic box C/D snoRNA processing, nuclear-transcribed mRNA catabolic process, endonucleolytic cleavage-dependent decay, rRNA processing, tRNA processing
CAGL0I06875g	1.20109	5.57871	7.45e-19	4.84e-18		RTR1	Ortholog(s) have RNA polymerase II CTD heptapeptide repeat phosphatase activity, role in dephosphorylation of RNA polymerase II C-terminal domain, transcription by RNA polymerase II and cytoplasm, nucleus localization
CAGL0D02150g	1.20059	5.1497	1.89e-08	5.57e-08		SMX2	Ortholog(s) have role in mRNA splicing, via spliceosome and U1 snRNP, U2 snRNP, U2-type prespliceosome, U4/U6 x U5 tri-snRNP complex, U5 snRNP, post-mRNA release spliceosomal complex localization
CAGL0G06556g	1.20048	5.96289	9.69e-22	7.47e-21	PHO23	PHO23	Ortholog(s) have methylated histone binding activity
CAGL0L05258g	1.19702	5.25978	1.59e-15	8.28e-15		SRX1	Ortholog(s) have sulfiredoxin activity and role in cellular protein localization, cellular response to oxidative stress
CAGL0L00605g	1.1963	6.52788	4.46e-18	2.75e-17	CNB1		Regulatory subunit of calcineurin, calcium/calmodulin-dependent Ser/Thr-specific protein phosphatase; regulates stress-responding transcription factor Crz1p; involved in thermotolerance, response to ER stress, cell wall integrity, virulence
CAGL0L01969g	1.19555	7.01216	9.59e-23	7.87e-22		YKL033W-A	Ortholog(s) have 5'-nucleotidase activity, pseudouridine 5'-phosphatase activity
CAGL0M04367g	1.19448	6.77423	1.41e-20	1.01e-19		CKI1	Ortholog(s) have choline kinase activity, ethanolamine kinase activity and role in phosphatidylcholine biosynthetic process, phosphatidylethanolamine biosynthetic process
CAGL0J10582g	1.19375	7.13938	7.58e-25	6.98e-24			Protein of unknown function
CAGL0K00451g	1.19251	7.34662	3.16e-23	2.67e-22		ADD66	Ortholog(s) have role in proteasome assembly and cytosol localization
CAGL0G08800g	1.19127	7.17599	3.94e-23	3.31e-22		MET18	Ortholog(s) have role in protein maturation by iron-sulfur cluster transfer and CIA complex, nucleus localization
CAGL0I05236g	1.18799	8.59946	1.17e-21	8.9e-21	BCY1	BCY1	cAMP dependent protein kinase, regulatory subunit
CAGL0H01221g	1.18637	7.14502	1.03e-14	5.05e-14		RTT103	Ortholog(s) have RNA polymerase II complex binding activity and role in DNA damage response, detection of DNA damage, mRNA 3'-end processing, negative regulation of transposition, RNA-mediated
CAGL0F04697g	1.18629	7.2462	3.6e-21	2.68e-20		YLR257W	Ortholog of S. cerevisiae : YLR257W and Saccharomyces cerevisiae S288C : YLR257W
CAGL0A02321g	1.18434	7.26789	4.75e-16	2.56e-15	HXT3	HXT5	Ortholog(s) have fructose transmembrane transporter activity, glucose transmembrane transporter activity, mannose transmembrane transporter activity
CAGL0J01001g	1.1819	5.98221	1.54e-16	8.55e-16		SNX4	Ortholog(s) have phosphatidylinositol-3-phosphate binding activity
CAGL0L01089g	1.18168	7.29677	1.96e-13	8.77e-13	GLT1	GLT1	Ortholog(s) have glutamate synthase (NADH) activity and role in L-glutamate biosynthetic process, ammonia assimilation cycle, invasive filamentous growth
CAGL0E02365g	1.17843	5.20919	1.5e-16	8.39e-16		MDM12	Ortholog(s) have lipid transfer activity, phosphatidylcholine binding, phosphatidylethanolamine binding, phosphatidylglycerol binding activity
CAGL0I07073g	1.17807	6.65688	2.21e-23	1.88e-22		SKI8	Ortholog(s) have role in cellular protein-containing complex assembly, nuclear-transcribed mRNA catabolic process, 3'-5' exonucleolytic nonsense-mediated decay and nuclear-transcribed mRNA catabolic process, more
CAGL0L11044g	1.17788	6.67074	2.64e-17	1.56e-16		FSH3	Ortholog(s) have dihydrofolate reductase activity
CAGL0J03256g	1.17762	6.93283	1.96e-20	1.38e-19		PTP3	Ortholog(s) have MAP kinase tyrosine phosphatase activity, protein tyrosine phosphatase activity
CAGL0L07238g	1.17404	8.5355	3e-22	2.39e-21		RPN6	Ortholog(s) have structural molecule activity, role in proteasome assembly, ubiquitin-dependent protein catabolic process and proteasome regulatory particle, lid subcomplex, proteasome storage granule localization
CAGL0M07447g	1.17235	8.18091	1.39e-20	9.98e-20		YMR027W	Ortholog(s) have phosphatase activity
CAGL0M12969g	1.17116	5.94304	1.17e-17	7.09e-17		YIL077C	Ortholog of S. cerevisiae : YIL077C, C. albicans SC5314 : C5_00090C_A, C. dubliniensis CD36 : Cd36_50130, C. parapsilosis CDC317 : CPAR2_502320 and Candida tenuis NRRL Y-1498 : CANTEDRAFT_113370
CAGL0F07051g	1.1703	6.36183	7.66e-20	5.24e-19		MON1	Ortholog(s) have Rab guanyl-nucleotide exchange factor activity, phosphatidylinositol-3-phosphate binding, phosphatidylinositol-5-phosphate binding, phosphatidylserine binding activity
CAGL0F00693g	1.1658	8.11316	2.15e-18	1.35e-17	PRO2	PRO2	Putative gamma-glutamyl phosphate reductase; suppressor mutation (pro2-4) allows inviable gsh1 mutant to grow in the absence of glutathione
CAGL0G08426g	1.1646	6.16059	1.79e-20	1.27e-19		FAR10	Ortholog(s) have role in re-entry into mitotic cell cycle after pheromone arrest and endoplasmic reticulum localization
CAGL0I08767g	1.16299	4.06534	1.25e-11	4.84e-11		LSO2	Ortholog(s) have ribosome binding activity, role in cytoplasmic translational elongation, iron ion homeostasis and cytoplasm, nucleus localization
CAGL0G05566g	1.16211	6.38404	4.99e-14	2.35e-13		FMP45	Ortholog(s) have role in ascospore formation, cellular response to drug, fungal-type cell wall organization
CAGL0J03762g	1.1604	7.74429	3.02e-23	2.56e-22	MET7	MET7	Ortholog(s) have tetrahydrofolylpolyglutamate synthase activity, role in one-carbon metabolic process and cytoplasm, mitochondrion localization
CAGL0L07326g	1.15833	6.12079	1.74e-18	1.1e-17	DUN1	DUN1	Ortholog(s) have protein kinase activity, protein serine/threonine kinase activity
CAGL0I05830g	1.15599	7.31852	5.31e-22	4.14e-21	VPS27	VPS27	Ortholog(s) have phosphatidylinositol-3-phosphate binding, ubiquitin binding activity
CAGL0D05808g	1.15488	7.74238	2.9e-20	2.03e-19		DNM1	Ortholog(s) have GTPase activity, identical protein binding, protein homodimerization activity
CAGL0H06919g	1.15297	8.23243	3.02e-15	1.54e-14			Ortholog(s) have protein disulfide oxidoreductase activity, thiol oxidase activity and endoplasmic reticulum membrane localization
CAGL0A04829g	1.15266	10.7033	1.23e-12	5.19e-12		HXK1	Putative hexokinase isoenzyme 2; protein differentially expressed in azole resistant strain
CAGL0F00539g	1.15109	7.75179	9.23e-21	6.67e-20		CCT5	Ortholog(s) have unfolded protein binding activity, role in protein folding and chaperonin-containing T-complex localization
CAGL0K12782g	1.1507	6.48341	7.26e-18	4.43e-17		OTU1	Ortholog(s) have thiol-dependent ubiquitin-specific protease activity and role in protein deubiquitination, regulation of transcription, DNA-templated
CAGL0F08679g	1.14916	7.58303	6.53e-21	4.76e-20		TFG2	Ortholog(s) have RNA polymerase II complex binding activity
CAGL0I06919g	1.14849	6.91128	9.3e-10	3.08e-09		COG1	Ortholog(s) have protein binding, bridging activity and role in Golgi organization, intra-Golgi vesicle-mediated transport, protein localization by the Cvt pathway, retrograde transport, vesicle recycling within Golgi
CAGL0C04477g	1.14822	6.1149	2.76e-15	1.42e-14	MED2		Protein of unknown function
CAGL0I06292g	1.14783	6.2788	6.91e-21	5.02e-20	PEX2		Protein of unknown function
CAGL0L11242g	1.14764	5.53549	4.04e-12	1.63e-11	TEM1	TEM1	Putative guanosine triphosphate (GTP)-binding protein of the ras family
CAGL0K10714g	1.14654	4.29189	2.51e-09	8.01e-09		ROG3	Ortholog(s) have ubiquitin protein ligase binding activity and role in adaptation of signaling pathway by response to pheromone involved in conjugation with cellular fusion, positive regulation of receptor internalization
CAGL0K11198g	1.14611	5.92295	2.44e-17	1.44e-16		PRP28	Ortholog(s) have RNA binding, first spliceosomal transesterification activity, role in mRNA 5'-splice site recognition and U5 snRNP localization
CAGL0M03025g	1.14449	4.28068	3.19e-11	1.2e-10		CAT8	Ortholog(s) have DNA-binding transcription activator activity, RNA polymerase II-specific, DNA-binding transcription factor activity, RNA polymerase II proximal promoter sequence-specific DNA binding activity
CAGL0A01694g	1.14442	4.38378	1.36e-08	4.05e-08		YGL036W	Ortholog of S. cerevisiae : YGL036W and Saccharomyces cerevisiae S288C : YGL036W
CAGL0J05830g	1.14356	5.21662	3.01e-11	1.13e-10		YNL144C	Ortholog of S. cerevisiae : YNL144C and Saccharomyces cerevisiae S288C : YNL144C
CAGL0H00704g	1.13926	9.80552	1.44e-12	6e-12		ICY2	Ortholog(s) have role in autophagosome assembly, autophagy of mitochondrion, macroautophagy, protein localization by the Cvt pathway
CAGL0G04609g	1.13924	5.62665	1.87e-18	1.18e-17	PKH2	PKH1	Ortholog(s) have protein serine/threonine kinase activity
CAGL0L10318g	1.13798	7.22139	4.41e-21	3.25e-20		LPL1	Putative protein; gene is upregulated in azole-resistant strain
CAGL0G04081g	1.13797	4.23036	7.57e-12	3e-11		THI73	Ortholog(s) have endoplasmic reticulum localization
CAGL0J03102g	1.13753	6.57908	4.26e-17	2.46e-16		MOT2	Ortholog(s) have ubiquitin-protein transferase activity
CAGL0C01353g	1.13263	7.90122	1.1e-21	8.45e-21		SEC24	Ortholog(s) have signal sequence binding activity, role in COPII-coated vesicle cargo loading, macroautophagy and COPII vesicle coat, endoplasmic reticulum exit site localization
CAGL0F04257g	1.13246	8.15484	3.65e-21	2.71e-20		HEK2	Ortholog(s) have mRNA binding activity, role in intracellular mRNA localization, mRNA stabilization, telomere maintenance, telomere maintenance via telomerase and P-body, cytoplasm, nuclear chromosome, telomeric region localization
CAGL0G01100g	1.13185	8.13699	1.27e-18	8.18e-18		YLR345W	Has domain(s) with predicted 6-phosphofructo-2-kinase activity, ATP binding, catalytic activity and role in fructose 2,6-bisphosphate metabolic process, fructose metabolic process
CAGL0H03003g	1.13028	7.13953	2.56e-12	1.05e-11		VPS45	Ortholog(s) have SNARE binding, unfolded protein binding activity
CAGL0H07535g	1.12888	6.84024	1.74e-16	9.6e-16		CDC28	Ortholog(s) have RNA polymerase II complex binding, cyclin-dependent protein kinase activity, cyclin-dependent protein serine/threonine kinase activity, histone binding, protein kinase activity, protein serine/threonine kinase activity
CAGL0M05247g	1.12858	6.66363	1.04e-20	7.48e-20		MED8	Ortholog(s) have RNA polymerase II proximal promoter sequence-specific DNA binding, TBP-class protein binding, protein binding, bridging, transcription corepressor activity
CAGL0L09207g	1.12812	5.92971	3.65e-22	2.9e-21		YPR003C	Has domain(s) with predicted sulfate transmembrane transporter activity, role in sulfate transport and integral component of membrane localization
CAGL0L12584g	1.12806	6.46272	1.64e-19	1.11e-18		YPL039W	Ortholog of S. cerevisiae : YPL039W and Saccharomyces cerevisiae S288C : YPL039W
CAGL0I01188g	1.12597	7.14304	7.43e-22	5.75e-21		CDC12	Ortholog(s) have GTP binding, GTPase activity, molecular adaptor activity, phosphatidylinositol-4-phosphate binding, phosphatidylinositol-5-phosphate binding, structural constituent of cytoskeleton activity
CAGL0E04510g	1.12526	6.12804	1.58e-14	7.67e-14		YOR022C	Ortholog(s) have phospholipase activity, role in cardiolipin metabolic process, phosphatidylethanolamine metabolic process, phospholipid metabolic process and mitochondrial matrix localization
CAGL0J07810g	1.12421	6.65073	3.45e-17	2.02e-16		NRD1	Ortholog(s) have RNA binding, RNA polymerase II C-terminal domain binding, protein domain specific binding, transcription regulatory region RNA binding activity
CAGL0I08481g	1.12345	5.47566	7.02e-11	2.56e-10		MRP2	Ortholog(s) have structural constituent of ribosome activity
CAGL0J03938g	1.12096	6.04432	1.07e-19	7.28e-19		YOR238W	Ortholog of S. cerevisiae : YOR238W, C. albicans SC5314 : C1_05100W_A, C. dubliniensis CD36 : Cd36_04860, C. parapsilosis CDC317 : CPAR2_107980 and Candida tenuis NRRL Y-1498 : CANTEDRAFT_107108
CAGL0D00792g	1.12091	6.76881	3.69e-23	3.11e-22	PEX19	PEX19	Ortholog(s) have peroxisome membrane targeting sequence binding activity
CAGL0D04818g	1.12053	8.01657	1.68e-14	8.16e-14		SPN1	Ortholog(s) have RNA polymerase II complex binding, RNA polymerase II transcription factor binding activity
CAGL0K07029g	1.12009	5.69755	1.55e-18	9.87e-18		PRP5	Ortholog(s) have RNA-dependent ATPase activity and role in mRNA branch site recognition
CAGL0I08261g	1.11745	6.90246	4.06e-14	1.94e-13		SRB4	Ortholog(s) have RNA polymerase II complex recruiting activity, RNA polymerase II core promoter sequence-specific DNA binding, activating transcription factor binding activity
CAGL0L11352g	1.11732	8.15298	1.33e-21	1.01e-20		POB3	Ortholog(s) have chromatin binding, histone binding, nucleosome binding activity
CAGL0F05907g	1.11408	7.34235	5.66e-15	2.86e-14		ARP9	Ortholog(s) have DNA translocase activity
CAGL0K07656g	1.11248	8.46912	4.59e-20	3.19e-19	FRS2	FRS2	Putative cytosolic phenylalanine?tRNA ligase, beta chain
CAGL0I08107g	1.11222	6.60377	5.95e-23	4.94e-22		NBA1	Ortholog(s) have cellular bud neck, cytoplasm localization
CAGL0H01727g	1.11161	9.07496	1.47e-20	1.05e-19	EUG1	EUG1	Putative protein disulfide isomerase
CAGL0I00924g	1.11109	7.02416	3.94e-18	2.44e-17		GLO4	Ortholog(s) have hydroxyacylglutathione hydrolase activity, role in methylglyoxal catabolic process to D-lactate via S-lactoyl-glutathione and mitochondrial matrix localization
CAGL0G07711g	1.11095	7.8939	2.9e-10	1e-09			Protein of unknown function
CAGL0J02244g	1.10652	8.89876	4.79e-18	2.95e-17			Ortholog(s) have role in hyphal growth
CAGL0C05071g	1.10547	7.15427	1.58e-16	8.8e-16		THI20	Ortholog(s) have hydroxymethylpyrimidine kinase activity, phosphomethylpyrimidine kinase activity, thiaminase activity, role in thiamine biosynthetic process, thiamine catabolic process and cytosol localization
CAGL0F07315g	1.10416	7.62335	1.69e-10	5.98e-10		SNF4	Ortholog(s) have AMP binding, AMP-activated protein kinase activity, ATP binding, protein serine/threonine kinase activator activity
CAGL0A04411g	1.10065	5.66827	2.87e-16	1.56e-15	SKT5	SKT5	Ortholog(s) have enzyme activator activity
CAGL0L00517g	1.10012	5.88972	7.25e-15	3.61e-14		RTP1	Mass spectrometry data support an N-terminal extension of this ORF
CAGL0M00154g	1.09919	8.65694	4.27e-17	2.46e-16	CYN1		Plasma membrane high affinity cystine specific transporter; present only in pathogenic yeasts; confers the ability to utilize cystine as a sulfur source
CAGL0J11880g	1.09875	8.07524	8.49e-12	3.34e-11		VMA8	Ortholog(s) have proton-transporting ATPase activity, rotational mechanism activity, role in vacuolar acidification and vacuolar proton-transporting V-type ATPase complex localization
CAGL0J04246g	1.0981	6.72265	7.89e-19	5.12e-18			Ortholog(s) have RNA-DNA hybrid ribonuclease activity, role in RNA catabolic process and nuclear chromatin localization
CAGL0J08184g	1.09635	6.94014	2.32e-14	1.12e-13		ALP1	Ortholog(s) have basic amino acid transmembrane transporter activity and role in basic amino acid transport
CAGL0H03223g	1.09509	7.79048	7.96e-16	4.22e-15		GUP1	Ortholog(s) have O-acyltransferase activity
CAGL0F04521g	1.09377	6.07378	6.53e-15	3.27e-14		ECM13	Ortholog of S. cerevisiae : ECM13 and Saccharomyces cerevisiae S288C : YBL043W
CAGL0E03674g	1.09347	7.3748	3.44e-13	1.5e-12	TPO1_2		Putative drug:H+ antiporter, involved in efflux of clotrimazole; required for resistance to clotrimazole and other drugs; involved in virulence and biofilm formation
CAGL0F06765g	1.09184	5.58	9.82e-12	3.84e-11		INA22	Ortholog(s) have role in mitochondrial proton-transporting ATP synthase complex assembly and INA complex, intrinsic component of mitochondrial inner membrane localization
CAGL0F03135g	1.09173	8.13948	4.35e-19	2.87e-18		RPN9	Ortholog(s) have structural molecule activity, role in proteasome assembly, ubiquitin-dependent protein catabolic process and cytosol, nucleus, proteasome regulatory particle, lid subcomplex, proteasome storage granule localization
CAGL0H03729g	1.09077	7.732	1.86e-15	9.66e-15		LST8	Ortholog(s) have protein kinase activator activity
CAGL0A02046g	1.0882	6.57435	1.89e-17	1.13e-16		ROD1	Ortholog(s) have ubiquitin protein ligase binding activity
CAGL0H08041g	1.08537	5.35662	3.96e-11	1.47e-10		RTT106	Ortholog(s) have double-stranded DNA binding, histone binding activity
CAGL0M09614g	1.08271	5.92645	3.95e-11	1.47e-10		AIM36	Ortholog(s) have plasma membrane localization
CAGL0F00935g	1.08257	5.51861	4.68e-14	2.21e-13	PEX15	PEX15	Ortholog(s) have protein membrane anchor activity, role in protein import into peroxisome matrix, receptor recycling and integral component of peroxisomal membrane localization
CAGL0K11594g	1.08251	5.8157	6.12e-16	3.26e-15	VPH2	VPH2	Predicted assembly factor for vacuolar proton-transporting V-type ATPase complex; required for antifungal drug resistance and for virulence
CAGL0K09548g	1.08206	5.88826	4.3e-12	1.73e-11		SMP3	Ortholog(s) have alpha-1,2-mannosyltransferase activity, dolichyl-phosphate-mannose-glycolipid alpha-mannosyltransferase activity and role in GPI anchor biosynthetic process, fungal-type cell wall biogenesis, plasmid maintenance
CAGL0I08239g	1.08063	8.86839	4.32e-17	2.49e-16		RPN3	Ortholog(s) have proteasome regulatory particle, lid subcomplex localization
CAGL0G01210g	1.07833	7.78565	1.98e-18	1.25e-17	NIT3	NIT3	Putative nitrilase; protein abundance increased in ace2 mutant cells
CAGL0F01881g	1.07735	4.63018	4.13e-12	1.66e-11		YLR053C	Ortholog of S. cerevisiae : YLR053C and Saccharomyces cerevisiae S288C : YLR053C
CAGL0B02101g	1.07697	6.62763	3.81e-17	2.21e-16		HSV2	Ortholog(s) have phosphatidylinositol-3,5-bisphosphate binding, phosphatidylinositol-3-phosphate binding, phosphatidylinositol-4-phosphate binding, phosphatidylinositol-5-phosphate binding activity
CAGL0J07898g	1.07661	7.30296	7.78e-20	5.32e-19		GIS2	Ortholog(s) have mRNA binding, single-stranded DNA binding, translation regulator activity
CAGL0K09086g	1.07651	6.67994	2.56e-20	1.79e-19		CLP1	Ortholog(s) have RNA binding activity, role in gene looping, mRNA 3'-end processing, mRNA polyadenylation, pre-mRNA cleavage required for polyadenylation, response to drug and mRNA cleavage factor complex localization
CAGL0K11275g	1.0762	6.64088	7.01e-21	5.09e-20		VHS1	Ortholog(s) have protein serine/threonine kinase activity and role in G1/S transition of mitotic cell cycle, peptidyl-serine phosphorylation, regulation of protein localization
CAGL0H04235g	1.0737	6.16151	1.74e-20	1.23e-19		DUS1	Ortholog(s) have tRNA dihydrouridine synthase activity and role in tRNA modification
CAGL0A04785g	1.07311	7.42633	2.51e-19	1.68e-18	RTG2		Protein of unknown function
CAGL0K07755g	1.07297	3.58712	1.52e-09	4.96e-09		SUS1	Ortholog(s) have enzyme activator activity
CAGL0K09064g	1.07238	7.55858	4.75e-11	1.75e-10		TUM1	Ortholog(s) have thiosulfate sulfurtransferase activity and role in tRNA wobble position uridine thiolation, tRNA wobble uridine modification
CAGL0L07436g	1.07116	7.57045	5.52e-16	2.96e-15	PHO2	PHO2	Ortholog(s) have DNA-binding transcription activator activity, RNA polymerase II-specific, RNA polymerase II proximal promoter sequence-specific DNA binding activity
CAGL0L00759g	1.06876	8.70815	1.99e-18	1.25e-17	HIS1		ATP phosphoribosyltransferase; protein abundance increased in ace2 mutant cells
CAGL0F07293g	1.0683	6.65171	8.39e-15	4.16e-14		YGL114W	Has domain(s) with predicted role in transmembrane transport
CAGL0B04477g	1.0653	6.00363	2.66e-20	1.87e-19		PIN2	Ortholog(s) have cellular bud neck, plasma membrane localization
CAGL0G01672g	1.0651	7.69101	2.11e-17	1.26e-16		RPN7	Ortholog(s) have structural molecule activity, role in positive regulation of mitotic metaphase/anaphase transition and nucleus, proteasome regulatory particle, lid subcomplex localization
CAGL0H10494g	1.06362	6.86509	1.38e-13	6.27e-13		NUP84	Ortholog(s) have structural constituent of nuclear pore activity
CAGL0J10714g	1.06356	4.7487	1.9e-10	6.68e-10			Protein of unknown function
CAGL0D06468g	1.06328	3.21744	3.39e-05	7.12e-05		UBC12	Ortholog(s) have NEDD8 transferase activity and role in protein neddylation
CAGL0I02442g	1.06274	9.00512	7.42e-18	4.53e-17	PUP2		Putative 20S proteasome subunit (alpha5); protein abundance decreased in ace2 mutant cells
CAGL0M05973g	1.06201	8.53052	4.41e-14	2.1e-13		NAP1	Ortholog(s) have cyclin binding, enzyme activator activity, histone binding activity
CAGL0L07414g	1.06042	6.19801	2.5e-19	1.68e-18		NSE4	Ortholog(s) have SUMO transferase activity, role in DNA repair and Smc5-Smc6 complex localization
CAGL0K07337g	1.0592	6.11973	6.99e-13	2.99e-12			Has domain(s) with predicted ion channel activity, role in ion transport and membrane localization
CAGL0L11000g	1.05803	6.38261	4.08e-19	2.7e-18		HEM4	Ortholog(s) have uroporphyrinogen-III synthase activity and role in heme biosynthetic process
CAGL0L07128g	1.05542	6.46857	4.94e-18	3.04e-17		UBX3	Ortholog(s) have clathrin binding activity, role in clathrin-dependent endocytosis, histone H2B ubiquitination, sterol regulatory element binding protein cleavage and Dsc E3 ubiquitin ligase complex, clathrin-coated vesicle localization
CAGL0J06820g	1.0546	6.07743	1.96e-20	1.38e-19		RNY1	Ortholog(s) have endoribonuclease activity, role in RNA catabolic process, apoptotic process, cell morphogenesis and cytosol, extracellular region, fungal-type vacuole, vacuole localization
CAGL0F06897g	1.05374	5.72288	1.14e-17	6.89e-17		YIR035C	Putative protein with alcohol dehydrogenase domain; gene is downregulated in azole-resistant strain
CAGL0L02321g	1.05163	9.91918	9.23e-17	5.21e-16		MET14	Ortholog(s) have adenylylsulfate kinase activity and role in sulfate assimilation, sulfate assimilation, phosphoadenylyl sulfate reduction by phosphoadenylyl-sulfate reductase (thioredoxin), sulfur amino acid metabolic process
CAGL0J11484g	1.04719	7.3529	2.19e-08	6.39e-08	DUG3	DUG3	Component of the Dug1p-Dug2p-Dug3p complex involved in glutathione degradation; required for glutathione utilization in C. glabrata when glutathione import is enabled by expression of the S. cerevisiae Opt1p transporter
CAGL0K06699g	1.04678	7.14587	1.06e-17	6.42e-17		SDS24	Ortholog(s) have protein serine/threonine phosphatase inhibitor activity
CAGL0F07029g	1.04553	9.65681	5.16e-12	2.07e-11	MET13	MET13	Ortholog(s) have methylenetetrahydrofolate reductase (NAD(P)H) activity and role in methionine biosynthetic process, one-carbon metabolic process
CAGL0J04620g	1.04551	7.66127	2.06e-10	7.22e-10		RPN13	Ortholog(s) have ubiquitin binding activity, role in ubiquitin-dependent protein catabolic process and proteasome regulatory particle, lid subcomplex, proteasome storage granule localization
CAGL0G04191g	1.04499	4.83697	2.09e-08	6.12e-08			Protein of unknown function
CAGL0F03993g	1.04295	7.20975	1.54e-11	5.91e-11	ERG8	ERG8	Ortholog(s) have phosphomevalonate kinase activity
CAGL0E04642g	1.04074	6.63294	3.9e-19	2.58e-18			Has domain(s) with predicted ATP binding, nucleoside-triphosphatase activity, nucleotide binding activity
CAGL0K09680g	1.04019	3.57737	3.1e-08	8.85e-08		FYV6	Ortholog(s) have role in double-strand break repair via nonhomologous end joining
CAGL0A02145g	1.03911	4.60274	1.86e-11	7.08e-11		YSC84	Ortholog(s) have actin filament binding activity, role in actin cortical patch localization, actin cytoskeleton organization, actin filament bundle assembly, actin filament organization, endocytosis and actin cortical patch localization
CAGL0M07425g	1.03885	5.32645	2.91e-13	1.27e-12			Has domain(s) with predicted role in regulation of signal transduction
CAGL0G05335g	1.03653	7.41694	1.28e-15	6.7e-15	TPS2	TPS2	Ortholog(s) have trehalose-phosphatase activity
CAGL0D03542g	1.03486	6.32614	2.11e-15	1.09e-14		MST1	Ortholog(s) have threonine-tRNA ligase activity, role in mitochondrial threonyl-tRNA aminoacylation and mitochondrion localization
CAGL0M02915g	1.03145	4.84682	1.79e-08	5.28e-08		ATG36	Ortholog(s) have role in autophagy of peroxisome and peroxisome localization
CAGL0H09328g	1.02747	5.70123	3.42e-09	1.08e-08		QCR9	Ortholog(s) have ubiquinol-cytochrome-c reductase activity and role in aerobic respiration, mitochondrial electron transport, ubiquinol to cytochrome c, mitochondrial respiratory chain complex III assembly
CAGL0L10208g	1.02533	5.84216	4.55e-13	1.97e-12		VHS3	Ortholog(s) have phosphopantothenoylcysteine decarboxylase activity, protein phosphatase inhibitor activity and role in cellular monovalent inorganic cation homeostasis, coenzyme A biosynthetic process
CAGL0K00737g	1.02384	7.07554	5.78e-16	3.09e-15		SLI1	Ortholog(s) have N-acetyltransferase activity, role in response to drug and nuclear envelope, plasma membrane localization
CAGL0F01551g	1.02294	4.95786	5.14e-09	1.6e-08		FYV7	Ortholog(s) have role in maturation of SSU-rRNA from tricistronic rRNA transcript (SSU-rRNA, 5.8S rRNA, LSU-rRNA)
CAGL0K07700g	1.02136	6.70032	3.27e-14	1.57e-13		BUD27	Ortholog(s) have role in RNA polymerase I assembly, RNA polymerase II core complex assembly, RNA polymerase III assembly and formation of translation preinitiation complex, more
CAGL0L02827g	1.02099	6.35101	2.66e-18	1.66e-17		PTP2	Ortholog(s) have protein tyrosine phosphatase activity, role in inactivation of MAPK activity, maintenance of protein location in nucleus, peptidyl-tyrosine dephosphorylation, regulation of sporulation and nucleus localization
CAGL0I09218g	1.02097	6.99902	8.07e-15	4.01e-14		RGD1	Ortholog(s) have GTPase activator activity, phosphatidylinositol-3,5-bisphosphate binding, phosphatidylinositol-3-phosphate binding and phosphatidylinositol-4,5-bisphosphate binding, more
CAGL0E03872g	1.0205	7.58959	7.36e-15	3.67e-14		GOS1	Ortholog(s) have SNAP receptor activity, role in Golgi vesicle transport, vesicle fusion and Golgi medial cisterna, SNARE complex localization
CAGL0B01166g	1.02018	7.15725	1.16e-17	7.04e-17	SWI6	SWI6	Ortholog(s) have DNA-binding transcription activator activity, RNA polymerase II-specific, RNA polymerase II proximal promoter sequence-specific DNA binding, transcription coactivator activity
CAGL0J11440g	1.01739	7.74372	1.51e-18	9.67e-18		SRP1	Ortholog(s) have nuclear import signal receptor activity, protein-containing complex binding activity and role in NLS-bearing protein import into nucleus, proteasome localization, protein import into nucleus, protein targeting to membrane
CAGL0H07447g	1.01738	6.04874	8.99e-16	4.76e-15		SLI15	Ortholog(s) have protein kinase activator activity and role in chromosome segregation, protein phosphorylation, regulation of cytokinesis
CAGL0L04268g	1.01737	7.64308	9.87e-14	4.53e-13		ISN1	Ortholog(s) have IMP 5'-nucleotidase activity and role in inosine salvage, nicotinamide riboside biosynthetic process, nicotinic acid riboside biosynthetic process
CAGL0I03696g	1.01556	5.88122	2.65e-11	9.96e-11	LDB17	LDB17	Ortholog(s) have role in endocytosis and actin cortical patch localization
CAGL0J05214g	1.01264	6.79479	8.82e-14	4.08e-13		NUP82	Ortholog(s) have role in mRNA export from nucleus, protein export from nucleus, protein import into nucleus, ribosomal large subunit export from nucleus, ribosomal small subunit export from nucleus
CAGL0K12870g	1.01214	6.22839	1.94e-17	1.16e-16		FMP32	Ortholog(s) have role in mitochondrial respiratory chain complex IV assembly and mitochondrion localization
CAGL0M11352g	1.01184	7.12894	4.5e-15	2.28e-14			Protein of unknown function
CAGL0G10131g	1.00752	7.40035	8.97e-15	4.44e-14		QCR2	Ortholog(s) have ubiquinol-cytochrome-c reductase activity and role in aerobic respiration, mitochondrial electron transport, ubiquinol to cytochrome c
CAGL0J08371g	1.00712	3.71999	1.13e-06	2.77e-06		PRM1	Ortholog(s) have role in plasma membrane fusion involved in cytogamy, regulation of plasma membrane sterol distribution and mating projection tip localization
CAGL0D06182g	1.00627	6.42812	3.73e-17	2.17e-16		RNA15	Ortholog(s) have mRNA binding activity and role in mRNA polyadenylation, nuclear-transcribed mRNA catabolic process, meiosis-specific transcripts, pre-mRNA cleavage required for polyadenylation, response to DNA damage checkpoint signaling
CAGL0G09999g	1.00488	5.32782	2.11e-08	6.16e-08		ATG13	Ortholog(s) have protein kinase regulator activity
CAGL0B00440g	1.00248	9.01669	5.36e-12	2.14e-11			Protein of unknown function
CAGL0K04961g	1.00216	6.29927	2.66e-11	9.99e-11	YPD1		Predicted phosphohistidine intermediate protein in a phosphorelay signal transduction pathway
CAGL0H08822g	1.00084	5.73505	6.43e-15	3.23e-14	MMT2	MMT1	Ortholog(s) have role in cellular iron ion homeostasis and mitochondrion localization
CAGL0J02530g	-1.00178	3.87919	3.69e-06	8.59e-06			Putative adhesion protein; predicted GPI-anchor; belongs to adhesin cluster VI
CAGL0M03905g	-1.00212	6.20404	9.46e-16	4.99e-15		KRI1	Ortholog(s) have role in endonucleolytic cleavage in ITS1 to separate SSU-rRNA from 5.8S rRNA and LSU-rRNA from tricistronic rRNA transcript (SSU-rRNA, 5.8S rRNA, LSU-rRNA) and 90S preribosome, nucleolus localization
CAGL0G05467g	-1.00226	4.44107	3.23e-10	1.11e-09			Protein of unknown function
CAGL0J06424g	-1.00259	6.35466	4.43e-10	1.5e-09			Ortholog(s) have 3'-5' DNA/RNA helicase activity, ATPase activity, single-stranded 3'-5' DNA helicase activity, single-stranded DNA binding, single-stranded RNA binding activity
CAGL0L13156g	-1.003	4.28305	1.36e-08	4.05e-08		RFU1	Ortholog(s) have enzyme inhibitor activity, role in ubiquitin recycling and endosome localization
CAGL0D04620g	-1.00437	5.34631	7.72e-15	3.83e-14		CLB2	Ortholog(s) have cyclin-dependent protein serine/threonine kinase activator activity, cyclin-dependent protein serine/threonine kinase regulator activity
CAGL0F05599g	-1.00454	5.02283	1.28e-09	4.21e-09		NUP42	Ortholog(s) have structural constituent of nuclear pore activity
CAGL0C02013g	-1.00494	6.27025	1.09e-18	7.02e-18		YFR045W	Ortholog of S. cerevisiae : YFR045W, C. albicans SC5314 : C1_07820W_A, C. dubliniensis CD36 : Cd36_07340, C. parapsilosis CDC317 : CPAR2_208340 and C. auris B8441 : B9J08_001600
CAGL0I08415g	-1.00546	6.10353	2.45e-15	1.26e-14		MMS1	Ortholog(s) have role in negative regulation of transposition, RNA-mediated, nonfunctional rRNA decay, recombinational repair, replication fork processing and Cul8-RING ubiquitin ligase complex localization
CAGL0G07975g	-1.00554	5.41841	3.5e-10	1.2e-09		DBP6	Ortholog(s) have role in maturation of 5.8S rRNA from tricistronic rRNA transcript (SSU-rRNA, 5.8S rRNA, LSU-rRNA), maturation of LSU-rRNA from tricistronic rRNA transcript (SSU-rRNA, 5.8S rRNA, LSU-rRNA)
CAGL0D05566g	-1.00648	5.19669	2.01e-09	6.47e-09		YEH1	Ortholog(s) have sterol esterase activity, role in sterol metabolic process and integral component of membrane, lipid droplet localization
CAGL0I07183g	-1.00726	6.47799	6.42e-18	3.94e-17		SFL1	Ortholog(s) have DNA-binding transcription factor activity, RNA polymerase II-specific and RNA polymerase II proximal promoter sequence-specific DNA binding, more
CAGL0G09383g	-1.00837	12.6051	1.07e-10	3.81e-10	TDH3	TDH3	Putative glyceraldehyde-3-phosphate dehydrogenase; increased protein abundance in azole resistant strain; expression upregulated in biofilm vs planktonic cell culture; upregulated in hypoxia
CAGL0M11286g	-1.00889	3.8643	2.04e-07	5.41e-07		MTF1	Ortholog(s) have mitochondrial sequence-specific DNA-binding transcription factor activity
CAGL0M04147g	-1.01023	5.39073	1.04e-10	3.72e-10		VNX1	Ortholog(s) have calcium:proton antiporter activity, potassium:proton antiporter activity, sodium:proton antiporter activity and role in potassium ion transport, proton transmembrane transport, sodium ion transport
CAGL0J05896g	-1.01098	4.70911	1.46e-10	5.18e-10		PGA1	Ortholog(s) have mannosyltransferase activity, role in GPI anchor biosynthetic process and integral component of endoplasmic reticulum membrane, mannosyltransferase complex localization
CAGL0H02035g	-1.01131	3.64529	1.63e-06	3.94e-06		YNG2	Ortholog(s) have histone acetyltransferase activity, methylated histone binding activity
CAGL0J02354g	-1.01152	11.0248	3.9e-15	1.99e-14		RPL2B	Ortholog(s) have structural constituent of ribosome activity, role in cytoplasmic translation and cytosolic large ribosomal subunit localization
CAGL0I08371g	-1.01159	5.56008	1.14e-11	4.41e-11		ORC4	Ortholog(s) have DNA replication origin binding activity and role in DNA replication initiation, chromatin silencing at silent mating-type cassette, pre-replicative complex assembly involved in nuclear cell cycle DNA replication
CAGL0E02315g	-1.01311	6.22461	2.32e-11	8.78e-11		HTZ1	Ortholog(s) have chromatin binding activity
CAGL0I05588g	-1.01415	6.09652	1.53e-15	8.01e-15		SMM1	Ortholog(s) have tRNA dihydrouridine synthase activity and role in tRNA modification, tRNA processing
CAGL0F01221g	-1.01678	6.74301	1.44e-10	5.13e-10		MIM1	Ortholog(s) have role in mitochondrial outer membrane translocase complex assembly, protein insertion into mitochondrial outer membrane and integral component of mitochondrial outer membrane, mitochondrial outer membrane localization
CAGL0L07898g	-1.01755	5.11952	3.63e-11	1.35e-10		MAK32	Ortholog(s) have role in interspecies interaction between organisms
CAGL0K06149g	-1.01871	10.0216	2.07e-11	7.86e-11		RPS17B	Ortholog(s) have role in ribosomal small subunit assembly
CAGL0G01452g	-1.01932	7.62428	1.11e-10	3.95e-10		YIP3	Ortholog(s) have role in endoplasmic reticulum to Golgi vesicle-mediated transport and COPII-coated ER to Golgi transport vesicle, Golgi apparatus, endoplasmic reticulum localization
CAGL0J02904g	-1.02004	6.43718	4.9e-09	1.53e-08		GIP2	Ortholog(s) have protein phosphatase regulator activity, role in glycogen metabolic process, protein dephosphorylation and protein phosphatase type 1 complex localization
CAGL0M10065g	-1.02149	3.73974	4.16e-07	1.07e-06			Ortholog(s) have cytoplasm, nucleus localization
CAGL0M08250g	-1.02191	7.08745	2.19e-18	1.37e-17		ZRT3	Ortholog(s) have zinc ion transmembrane transporter activity, role in cellular zinc ion homeostasis, zinc ion transport and fungal-type vacuole membrane localization
CAGL0A00627g	-1.02366	5.64817	2.61e-14	1.26e-13		ERP6	Ortholog(s) have role in endoplasmic reticulum to Golgi vesicle-mediated transport
CAGL0F02475g	-1.02403	3.87764	5.28e-09	1.64e-08		PRP21	Ortholog(s) have RNA binding activity, role in mRNA splicing, via spliceosome and U2-type prespliceosome localization
CAGL0L04004g	-1.0276	5.91665	2.46e-15	1.27e-14		DCP2	Ortholog(s) have chromatin binding, hydrolase activity, m7G(5')pppN diphosphatase activity, mRNA binding activity
CAGL0D02442g	-1.02775	6.66262	2.77e-17	1.64e-16	LEM3		Glycoprotein involved in the membrane translocation of phospholipids and alkylphosphocholine drugs
CAGL0B00484g	-1.02799	6.76008	2.78e-19	1.86e-18		SPB1	Ortholog(s) have rRNA (guanine) methyltransferase activity, rRNA (uridine-2'-O-)-methyltransferase activity
CAGL0L02497g	-1.02839	11.88	3.64e-15	1.85e-14	FBA1		Fructose-bisphosphate aldolase; expression downregulated in biofilm vs planktonic cell culture; protein abundance increased in ace2 mutant cells
CAGL0M12595g	-1.02892	6.943	1.23e-18	7.89e-18		ARC15	Ortholog(s) have mRNA binding, structural molecule activity and role in Arp2/3 complex-mediated actin nucleation, actin cortical patch assembly, cellular response to drug, mitochondrion inheritance
CAGL0G08646g	-1.03112	4.83514	1.42e-12	5.93e-12		POG1	Ortholog(s) have RNA polymerase II proximal promoter sequence-specific DNA binding activity and role in positive regulation of transcription by RNA polymerase II, re-entry into mitotic cell cycle after pheromone arrest
CAGL0F02387g	-1.03295	7.25908	1.55e-11	5.95e-11	PHO87	PHO90	Ortholog(s) have inorganic phosphate transmembrane transporter activity, role in phosphate ion transport, polyphosphate metabolic process, regulation of phosphate transmembrane transport and plasma membrane localization
CAGL0A02618g	-1.03346	4.32872	6.76e-09	2.07e-08		CNL1	Ortholog(s) have role in endosome organization, regulation of protein localization and BLOC-1 complex localization
CAGL0J06006g	-1.03449	6.07935	1.3e-11	5.03e-11		GIM3	Ortholog(s) have tubulin binding activity and role in cytoplasm protein quality control by the ubiquitin-proteasome system, positive regulation of transcription elongation from RNA polymerase II promoter, tubulin complex assembly
CAGL0M00990g	-1.03587	5.51575	9.47e-08	2.59e-07		SEN1	Ortholog(s) have 5'-3' DNA helicase activity, 5'-3' DNA/RNA helicase activity, protein domain specific binding activity
CAGL0M01056g	-1.03659	5.12222	9.33e-14	4.31e-13		FCF1	Ortholog(s) have endoribonuclease activity
CAGL0H07755g	-1.03794	6.34765	4.4e-05	9.13e-05		YGL242C	Ortholog of S. cerevisiae : YGL242C, C. albicans SC5314 : C7_00140C_A, C. dubliniensis CD36 : Cd36_70350, C. parapsilosis CDC317 : CPAR2_300160 and C. auris B8441 : B9J08_000897
CAGL0K04367g	-1.03894	8.01768	9.21e-18	5.6e-17		MUP1	Ortholog(s) have L-methionine secondary active transmembrane transporter activity, role in methionine import across plasma membrane, sulfur amino acid transport and plasma membrane localization
CAGL0I10246g	-1.03895	4.31116	5.34e-07	1.36e-06	PWP2		Adhesin-like protein with tandem repeats; contains a PA14 domain; belongs to adhesin cluster II
CAGL0J09614g	-1.03925	6.60611	1.3e-17	7.84e-17		NHP2	Ortholog(s) have box H/ACA snoRNA binding activity, role in cleavage involved in rRNA processing, rRNA pseudouridine synthesis, snRNA pseudouridine synthesis and box H/ACA snoRNP complex, nucleolus localization
CAGL0L08030g	-1.04162	5.05385	4.51e-11	1.67e-10		SLM5	Ortholog(s) have asparagine-tRNA ligase activity, role in asparaginyl-tRNA aminoacylation, mitochondrial asparaginyl-tRNA aminoacylation and mitochondrion localization
CAGL0M06457g	-1.0421	6.9498	3.47e-17	2.02e-16		GDT1	Ortholog(s) have calcium ion transmembrane transporter activity, manganese ion transmembrane transporter activity
CAGL0A04521g	-1.04238	10.7858	4.29e-17	2.47e-16		RPS8A	Ortholog(s) have structural constituent of ribosome activity, role in maturation of SSU-rRNA from tricistronic rRNA transcript (SSU-rRNA, 5.8S rRNA, LSU-rRNA) and cytosolic small ribosomal subunit localization
CAGL0G10021g	-1.04415	4.22519	5.35e-09	1.66e-08		PZF1	Ortholog(s) have RNA polymerase II sequence-specific DNA-binding transcription factor recruiting activity and RNA polymerase III general transcription initiation factor activity, more
CAGL0K09614g	-1.04449	6.70855	3.55e-18	2.21e-17		KRE33	Ortholog(s) have rRNA cytidine N-acetyltransferase activity, snoRNA binding, tRNA binding activity and role in rRNA acetylation involved in maturation of SSU-rRNA, ribosomal small subunit biogenesis
CAGL0E03740g	-1.04491	4.58043	7.7e-12	3.04e-11		YHL026C	Ortholog of S. cerevisiae : YHL026C and Saccharomyces cerevisiae S288C : YHL026C
CAGL0A04367g	-1.04589	3.45656	3.6e-07	9.31e-07		YBL059W	Ortholog of S. cerevisiae : YBL059W and Saccharomyces cerevisiae S288C : YBL059W
CAGL0A01628g	-1.04671	5.32564	8.88e-15	4.4e-14	MIG1	MIG1	Transcriptional regulatory protein
CAGL0L00627g	-1.0493	6.31754	5.01e-11	1.84e-10		GPB2	Ortholog(s) have GTPase activating protein binding, cAMP-dependent protein kinase inhibitor activity
CAGL0F02673g	-1.04963	5.21488	3.5e-12	1.42e-11		RPB7	Ortholog(s) have DNA-directed 5'-3' RNA polymerase activity, RNA-directed 5'-3' RNA polymerase activity, single-stranded DNA binding, single-stranded RNA binding, translation initiation factor binding activity
CAGL0I02552g	-1.04983	5.95056	2.84e-16	1.55e-15	STB5	STB5	Predicted sequence-specific DNA binding transcription factor, negative regulator of azole resistance; acts as transcriptional repressor of ATP-binding Cassette (ABC) transporter genes
CAGL0M06985g	-1.05238	4.12764	5.89e-11	2.16e-10		ERS1	Ortholog(s) have L-cystine transmembrane transporter activity, role in L-cystine transport and endosome, fungal-type vacuole, plasma membrane localization
CAGL0E02035g	-1.05305	6.41622	3.25e-12	1.32e-11		MCH4	Ortholog(s) have fungal-type vacuole membrane localization
CAGL0D01210g	-1.05335	5.06452	3.25e-14	1.56e-13			Has domain(s) with predicted amino-acid racemase activity, racemase activity, acting on amino acids and derivatives, racemase and epimerase activity, acting on amino acids and derivatives activity
CAGL0H08712g	-1.05351	5.38948	1.81e-13	8.11e-13			Has domain(s) with predicted phosphatidylinositol binding activity and role in cell communication
CAGL0E06072g	-1.05411	5.96254	2.24e-13	9.96e-13		YMR181C	Ortholog of S. cerevisiae : YMR181C and Saccharomyces cerevisiae S288C : YMR181C
CAGL0L00869g	-1.0567	5.42183	6.63e-09	2.04e-08		PKP1	Ortholog(s) have protein kinase activity, pyruvate dehydrogenase (acetyl-transferring) kinase activity
CAGL0L08712g	-1.05677	5.70421	4.25e-15	2.16e-14		YPL014W	Ortholog(s) have cyclin-dependent protein serine/threonine kinase inhibitor activity and role in negative regulation of cyclin-dependent protein serine/threonine kinase activity
CAGL0F08129g	-1.05853	5.6082	5.68e-15	2.86e-14	SDA1	SDA1	Ortholog(s) have role in actin cytoskeleton organization, ribosomal large subunit biogenesis, ribosomal large subunit export from nucleus, traversing start control point of mitotic cell cycle and nucleus localization
CAGL0A01474g	-1.0589	4.95119	7.54e-13	3.22e-12		SCW11	Ortholog(s) have cell surface, extracellular region, fungal-type cell wall localization
CAGL0I03828g	-1.05943	7.73691	9.8e-11	3.52e-10	RPB1	RPO21	RNA polymerase II largest subunit
CAGL0L00341g	-1.06026	6.60188	7.99e-12	3.15e-11		EBP2	Ortholog(s) have role in nuclear division, rRNA processing, ribosomal large subunit biogenesis and nuclear periphery, nucleolus, preribosome, large subunit precursor localization
CAGL0F08745g	-1.06143	8.25885	5.9e-09	1.82e-08		STF2	Ortholog(s) have role in cellular response to desiccation and cytoplasm localization
CAGL0J02948g	-1.06204	7.06037	1.18e-08	3.54e-08	FCY2	FCY22	Purine-cytosine transporter
CAGL0H05885g	-1.0623	5.57362	1.43e-13	6.47e-13		FMP30	Ortholog(s) have role in N-acylethanolamine metabolic process, N-acylphosphatidylethanolamine metabolic process and integral component of mitochondrial inner membrane localization
CAGL0L06886g	-1.06249	9.68875	6.38e-14	2.98e-13		RPL13A	Ortholog(s) have cell surface, cytosolic large ribosomal subunit localization
CAGL0G00264g	-1.06285	5.47095	9.5e-14	4.38e-13		PXR1	Ortholog(s) have enzyme activator activity, telomerase inhibitor activity, role in box C/D snoRNA 3'-end processing, negative regulation of telomere maintenance via telomerase and nucleolus, nucleoplasm localization
CAGL0D06050g	-1.06341	5.45538	9.5e-14	4.38e-13		KCH1	Ortholog(s) have potassium ion transmembrane transporter activity, role in potassium ion transmembrane transport and integral component of plasma membrane, mating projection localization
CAGL0D04444g	-1.0635	5.15534	4.5e-14	2.13e-13		RAD61	Ortholog(s) have role in mitotic sister chromatid cohesion, negative regulation of chromosome condensation, negative regulation of maintenance of mitotic sister chromatid cohesion
CAGL0G08734g	-1.06449	7.39943	4.59e-18	2.83e-17			Has domain(s) with predicted rRNA binding, structural constituent of ribosome activity, role in translation and ribosome localization
CAGL0J05236g	-1.0653	6.14192	7.65e-11	2.77e-10	LAS21	LAS21	Ortholog(s) have mannose-ethanolamine phosphotransferase activity, transferase activity
CAGL0A04213g	-1.06677	5.27087	4.84e-10	1.63e-09		PIN4	Ortholog(s) have role in DNA damage checkpoint, G2/M transition of mitotic cell cycle, cellular response to biotic stimulus, cellular response to starvation and filamentous growth, more
CAGL0D05170g	-1.07232	6.4209	4.92e-17	2.83e-16	PHO4	PHO4	Transcription factor regulated by cyclin/cyclin-dependent kinase (CDK)/CDK inhibitor complex composed of Pho80p/Pho85p/Pho81p; required for expression of phosphate starvation genes
CAGL0G00308g	-1.07371	9.63231	1.23e-16	6.92e-16	SCW4	SCW4	Putative transglycosidase with a predicted role in the modification of 1,3-beta-glucan
CAGL0M13849g	-1.0755	9.44981	2.52e-19	1.69e-18	GAS2	GAS1	Putative glycoside hydrolase of the Gas/Phr family; predicted GPI-anchor
CAGL0J01441g	-1.07733	6.55197	1.36e-14	6.64e-14		ADH3	Ortholog(s) have alcohol dehydrogenase (NAD) activity
CAGL0M09779g	-1.07834	5.72116	1.27e-13	5.78e-13	CTS1	CTS1	Putative endochitinase with a predicted role in cell separation
CAGL0L07920g	-1.07842	5.35061	3.26e-13	1.42e-12		PET18	Ortholog(s) have cytosol localization
CAGL0C01837g	-1.07848	4.10714	2e-10	7.05e-10	RER1		Has domain(s) with predicted integral component of membrane localization
CAGL0M00616g	-1.07888	4.953	3.63e-10	1.24e-09		VPS70	Has domain(s) with predicted peptidase activity and role in proteolysis
CAGL0G05610g	-1.07941	5.88345	2.76e-13	1.22e-12		DTD1	Ortholog(s) have D-leucyl-tRNA(Leu) deacylase activity, D-tyrosyl-tRNA(Tyr) deacylase activity and role in D-leucine catabolic process, D-tyrosine catabolic process, tRNA metabolic process
CAGL0E00231g	-1.08053	4.29234	1.72e-06	4.12e-06			Putative adhesin-like protein; contains tandem repeats and a predicted GPI-anchor; belongs to adhesin cluster III
CAGL0M10527g	-1.08185	6.31051	3.25e-12	1.32e-11			Protein of unknown function
CAGL0D01166g	-1.08245	3.73848	2.64e-09	8.4e-09			Has domain(s) with predicted nucleic acid binding, nucleotide binding activity
CAGL0L02453g	-1.08283	7.00797	1.88e-16	1.04e-15		MIT1	Ortholog(s) have DNA binding, DNA-binding transcription factor activity, sequence-specific DNA binding activity
CAGL0D06644g	-1.08291	5.15539	3.11e-12	1.27e-11		NUD1	Ortholog(s) have signaling adaptor activity and role in astral microtubule organization, establishment of spindle localization, meiotic chromosome segregation, mitotic spindle pole body separation, positive regulation of exit from mitosis
CAGL0G02343g	-1.08321	4.94816	1.24e-13	5.65e-13		TVP38	Ortholog(s) have role in mitotic spindle elongation, vesicle-mediated transport and integral component of Golgi membrane localization
CAGL0B00264g	-1.08368	3.36789	5.31e-07	1.35e-06	MTLalpha2	HMLALPHA2	Homeobox-domain protein alpha2
CAGL0D01298g	-1.08455	10.2175	7.76e-10	2.59e-09	TKL1	TKL1	Putative transketolase
CAGL0M06787g	-1.08461	5.28663	7.07e-15	3.53e-14		KTR5	Has domain(s) with predicted mannosyltransferase activity, role in protein glycosylation and membrane localization
CAGL0H02299g	-1.08509	3.93013	1.02e-06	2.52e-06		YMR265C	Ortholog of S. cerevisiae : YMR265C and Saccharomyces cerevisiae S288C : YMR265C
CAGL0F00187g	-1.08515	6.90636	3.23e-20	2.25e-19	FET4		Has domain(s) with predicted role in transmembrane transport
CAGL0K12386g	-1.08779	5.06633	3.83e-13	1.67e-12		EPL1	Ortholog(s) have histone acetyltransferase activity and role in DNA repair, histone acetylation, positive regulation of macroautophagy, regulation of transcription by RNA polymerase II
CAGL0J01089g	-1.08865	4.9633	7.25e-14	3.38e-13		MAD2	Ortholog(s) have anaphase-promoting complex binding, protein-containing complex binding activity
CAGL0H04691g	-1.08947	4.84186	3e-08	8.58e-08		MRPL39	Ortholog(s) have structural constituent of ribosome activity and mitochondrial large ribosomal subunit localization
CAGL0J04378g	-1.08991	5.76785	1.2e-10	4.26e-10		RFT1	Ortholog(s) have role in glycolipid translocation and endoplasmic reticulum membrane localization
CAGL0M02057g	-1.09033	4.98357	2.92e-10	1.01e-09		YPL162C	Ortholog of S. cerevisiae : YPL162C, C. albicans SC5314 : C2_01190C_A, C. dubliniensis CD36 : Cd36_16070, C. parapsilosis CDC317 : CPAR2_213850 and C. auris B8441 : B9J08_003194
CAGL0E05478g	-1.09177	6.31639	1.83e-17	1.1e-16		RPA43	Ortholog(s) have RNA polymerase I activity, role in nucleolar large rRNA transcription by RNA polymerase I, transcription by RNA polymerase I and RNA polymerase I complex localization
CAGL0K09042g	-1.09306	4.26381	1.36e-08	4.06e-08		TMA16	Ortholog of S. cerevisiae : TMA16, C. albicans SC5314 : C1_09330W_A, C. dubliniensis CD36 : Cd36_08800, C. parapsilosis CDC317 : CPAR2_207530 and C. auris B8441 : B9J08_002306
CAGL0D03388g	-1.09337	5.67076	1.54e-13	6.95e-13			Protein of unknown function
CAGL0F03597g	-1.09586	4.62238	2.83e-09	8.99e-09		SPT14	Ortholog(s) have phosphatidylinositol N-acetylglucosaminyltransferase activity and endoplasmic reticulum localization
CAGL0L02893g	-1.09818	4.76884	1.35e-10	4.81e-10		GEP3	Ortholog(s) have role in maturation of SSU-rRNA and mitochondrial inner membrane localization
CAGL0G01342g	-1.09838	5.91783	9.37e-17	5.29e-16		VAC7	Ortholog(s) have role in cellular response to biotic stimulus, filamentous growth and filamentous growth of a population of unicellular organisms in response to biotic stimulus, more
CAGL0D05148g	-1.10099	4.99162	1.57e-09	5.11e-09			Protein of unknown function
CAGL0G09669g	-1.10156	5.63821	2.15e-11	8.14e-11			Ortholog(s) have guanyl-nucleotide exchange factor activity, translation initiation factor activity, role in cytoplasmic translational initiation and eukaryotic translation initiation factor 2B complex localization
CAGL0L09581g	-1.10165	6.67003	1.38e-11	5.34e-11			Has domain(s) with predicted dUTP diphosphatase activity, hydrolase activity, magnesium ion binding activity and role in dUMP biosynthetic process, dUTP catabolic process, dUTP metabolic process
CAGL0K01683g	-1.10246	6.76947	2.54e-11	9.59e-11	GPD1	GPD1	Putative cytoplasmic glycerol-3-phosphate dehydrogenase (NAD+); protein abundance increased in ace2 mutant cells
CAGL0L02871g	-1.10373	6.32675	1.95e-13	8.71e-13		NOC2	Ortholog(s) have role in cellular response to biotic stimulus, cellular response to drug, cellular response to starvation and filamentous growth, more
CAGL0G05093g	-1.10428	5.9735	2.13e-10	7.46e-10		YDR061W	Has domain(s) with predicted ATP binding, ATPase activity, nucleoside-triphosphatase activity, nucleotide binding activity
CAGL0H10054g	-1.10432	5.97451	2.36e-10	8.25e-10		YBR053C	Ortholog of S. cerevisiae : YBR053C, C. albicans SC5314 : C4_02760C_A/CGR1, C. dubliniensis CD36 : Cd36_42630, C. parapsilosis CDC317 : CPAR2_400280 and C. auris B8441 : B9J08_002214
CAGL0I00550g	-1.10592	6.01296	1.9e-15	9.91e-15		YLR297W	Ortholog of S. cerevisiae : YLR297W and Saccharomyces cerevisiae S288C : YLR297W
CAGL0H08541g	-1.10706	7.55451	4.81e-09	1.5e-08		NHP6B	Ortholog(s) have DNA binding, bending activity
CAGL0H00506g	-1.10712	9.01174	1.04e-06	2.56e-06	ATP2	ATP2	F1F0-ATPase complex, F1 beta subunit; expression upregulated in biofilm vs planktonic cell culture; protein abundance decreased in ace2 mutant cells
CAGL0K06215g	-1.10894	5.5359	2.44e-08	7.08e-08		UTP6	Ortholog(s) have U3 snoRNA binding activity
CAGL0H01837g	-1.10916	6.0823	4.83e-08	1.35e-07		PTK2	Ortholog(s) have protein kinase activity and role in G1/S transition of mitotic cell cycle, cellular ion homeostasis, cellular response to drug, putrescine transport, spermidine transport, spermine transport
CAGL0L10560g	-1.10975	7.49979	6.59e-09	2.02e-08	PDR13	SSZ1	Protein with a predicted role in pleiotropic drug resistance
CAGL0M12749g	-1.11206	3.84702	2.96e-10	1.02e-09		PCI8	Putative shared subunit of Cop9 signalosome and eIF3; gene is upregulated in azole-resistant strain
CAGL0J07018g	-1.11254	4.96594	5.88e-11	2.15e-10		YPL109C	Ortholog of S. cerevisiae : YPL109C, C. albicans SC5314 : C4_02160C_A, C. dubliniensis CD36 : Cd36_42050, C. parapsilosis CDC317 : CPAR2_403320 and C. auris B8441 : B9J08_001404
CAGL0K04741g	-1.11304	9.69319	3.53e-12	1.43e-11	SSB2	SSB2	Heat shock protein of HSP70 family
CAGL0H03685g	-1.11563	8.31268	3.75e-22	2.97e-21			Ortholog(s) have role in anisotropic cell growth, conidium formation, endocytosis, establishment of cell polarity
CAGL0C02893g	-1.11588	7.41717	2.03e-17	1.21e-16		HRK1	Ortholog(s) have protein serine/threonine kinase activity and role in cellular ion homeostasis, negative regulation of transcription by RNA polymerase II, regulation of nitrogen utilization
CAGL0M13431g	-1.11708	5.55373	7.94e-13	3.38e-12		IKI1	Ortholog(s) have ATPase activity, tRNA binding activity, role in tRNA modification and Elongator holoenzyme complex, cytoplasm, nucleus localization
CAGL0M05181g	-1.11796	4.37986	8.31e-13	3.52e-12		CUS1	Ortholog(s) have role in mRNA splicing, via spliceosome, spliceosomal complex assembly and U2 snRNP, U2-type prespliceosome localization
CAGL0M11704g	-1.11829	11.5207	5.94e-14	2.78e-13	AHP1	AHP1	Putative thiol-specific peroxiredoxin; alkyl hydroperoxide reductase; protein differentially expressed in azole resistant strain; expression upregulated in biofilm vs planktonic cell culture; protein abundance decreased in ace2 mutant cells
CAGL0K12628g	-1.1194	5.7572	4.43e-12	1.78e-11		RPO41	Ortholog(s) have DNA primase activity, DNA-directed 5'-3' RNA polymerase activity, mitochondrial promoter sequence-specific DNA binding activity
CAGL0G09449g	-1.1195	9.57282	6.05e-17	3.46e-16	CRH1	CRH1	Putative glycoside hydrolase; predicted GPI-anchor
CAGL0A03234g	-1.1201	10.4826	3.34e-12	1.36e-11	EFT2	EFT2	Elongation factor 2
CAGL0F05621g	-1.12045	4.60982	2.43e-07	6.4e-07		HST4	Ortholog(s) have NAD-dependent histone deacetylase activity
CAGL0J07980g	-1.12229	6.38578	4.88e-15	2.47e-14		ATX1	Ortholog(s) have copper chaperone activity and role in cellular copper ion homeostasis, cellular iron ion homeostasis, cellular response to oxidative stress, copper ion transport, regulation of iron ion transmembrane transport
CAGL0I03234g	-1.12274	7.44681	2.7e-20	1.89e-19		SNU13	Ortholog(s) have RNA binding, U3 snoRNA binding, U4 snRNA binding activity and role in mRNA splicing, via spliceosome, maturation of SSU-rRNA from tricistronic rRNA transcript (SSU-rRNA, 5.8S rRNA, LSU-rRNA)
CAGL0H02123g	-1.12308	5.27302	1.66e-06	3.99e-06		NAM8	Ortholog(s) have RNA binding, mRNA binding activity and role in mRNA splice site selection, mRNA splicing, via spliceosome, positive regulation of mRNA splicing, via spliceosome
CAGL0E05786g	-1.12319	4.75527	4.89e-11	1.8e-10		LEA1	Ortholog(s) have role in mRNA splicing, via spliceosome and U2 snRNP, U2-type prespliceosome localization
CAGL0F04213g	-1.12433	10.6361	9.67e-14	4.45e-13		PET9	Ortholog(s) have ATP:ADP antiporter activity
CAGL0J04070g	-1.12671	6.31178	1.01e-14	4.95e-14		RPB8	Ortholog(s) have RNA polymerase I activity, RNA polymerase II activity, RNA polymerase III activity, RNA-directed 5'-3' RNA polymerase activity
CAGL0L08404g	-1.12814	4.1519	2.22e-07	5.88e-07		URN1	Ortholog(s) have role in mRNA cis splicing, via spliceosome and U2-type spliceosomal complex, prespliceosome localization
CAGL0L04532g	-1.12869	7.5319	3.12e-14	1.5e-13		GLN4	Ortholog(s) have glutamine-tRNA ligase activity, role in glutaminyl-tRNA aminoacylation and cytosol, mitochondrion localization
CAGL0D04180g	-1.13046	5.89321	6.65e-16	3.54e-15		UTP25	Ortholog(s) have U3 snoRNA binding, rRNA binding activity and role in maturation of SSU-rRNA from tricistronic rRNA transcript (SSU-rRNA, 5.8S rRNA, LSU-rRNA), ribosomal small subunit biogenesis
CAGL0M07920g	-1.13098	12.4545	1.34e-17	8.08e-17	PDC	PDC1	Pyruvate decarboxylase, involved in pyruvate metabolism; increased in azole resistant strain and in ace2 mutant cells
CAGL0L03498g	-1.13125	6.23769	5.09e-14	2.39e-13		KHA1	Ortholog(s) have potassium:proton antiporter activity, role in monovalent inorganic cation transport and Golgi apparatus localization
CAGL0F06523g	-1.13129	5.10607	7.76e-13	3.3e-12			Has domain(s) with predicted ATP binding, helicase activity, nucleic acid binding, nucleoside-triphosphatase activity, nucleotide binding activity
CAGL0A03883g	-1.1324	4.4091	7.19e-11	2.62e-10		QRI5	Ortholog(s) have structural constituent of ribosome activity, role in mRNA processing and integral component of mitochondrial inner membrane, mitochondrial small ribosomal subunit localization
CAGL0F04125g	-1.13384	6.91105	2.67e-12	1.1e-11		YBL029W	Ortholog of S. cerevisiae : YBL029W, C. albicans SC5314 : C1_13600W_A, C. parapsilosis CDC317 : CPAR2_201430, C. auris B8441 : B9J08_000642 and Candida tenuis NRRL Y-1498 : CANTEDRAFT_136724
CAGL0D04834g	-1.1361	4.87919	6.85e-06	1.55e-05		TOM5	Ortholog(s) have protein transmembrane transporter activity and role in mitochondrial outer membrane translocase complex assembly, protein targeting to mitochondrion
CAGL0M12683g	-1.13666	6.46849	1.13e-17	6.84e-17		YIL067C	Ortholog of S. cerevisiae : YIL067C, C. albicans SC5314 : C2_03150C_A, C. dubliniensis CD36 : Cd36_17920, C. parapsilosis CDC317 : CPAR2_211680 and C. auris B8441 : B9J08_004603
CAGL0A01325g	-1.1376	3.42791	2.93e-05	6.23e-05	PGD1		Has domain(s) with predicted transcription coregulator activity, role in regulation of transcription by RNA polymerase II and mediator complex localization
CAGL0K09152g	-1.13786	5.77578	2.54e-19	1.71e-18		ENV9	Ortholog(s) have role in vacuolar protein processing, vacuole organization and mitochondrion localization
CAGL0L11814g	-1.13793	7.01223	8.07e-14	3.74e-13		DNF1	Ortholog(s) have glycolipid floppase activity, ion transmembrane transporter activity, phosphorylative mechanism, phosphatidylcholine flippase activity, phosphatidylethanolamine flippase activity
CAGL0K09900g	-1.13869	5.1415	7.6e-12	3.01e-11	HAP5	HAP5	Component of CCAAT-binding factor complex that functions as transcription factor; regulates expression of respiratory genes and genes involved in iron homeostasis
CAGL0M13519g	-1.13928	6.67545	2.37e-18	1.49e-17		HAS1	Ortholog(s) have RNA binding, RNA helicase activity, RNA-dependent ATPase activity
CAGL0C01639g	-1.13935	5.9546	4.73e-19	3.1e-18		ENP1	Ortholog(s) have snoRNA binding activity
CAGL0M07700g	-1.1402	5.66056	1.93e-16	1.06e-15		SEC59	Ortholog(s) have dolichol kinase activity, role in dolichyl monophosphate biosynthetic process and endoplasmic reticulum membrane localization
CAGL0I05632g	-1.14053	6.3423	4.29e-08	1.21e-07	PHO91	PHO91	Ortholog(s) have glycerol-3-phosphate transmembrane transporter activity, inorganic phosphate transmembrane transporter activity
CAGL0J08162g	-1.14056	5.90329	1.31e-14	6.43e-14		LYP1	Ortholog(s) have basic amino acid transmembrane transporter activity, role in basic amino acid transport and eisosome localization
CAGL0D02684g	-1.14068	5.21859	3.89e-12	1.57e-11			Ortholog(s) have microtubule binding activity and role in attachment of mitotic spindle microtubules to kinetochore, attachment of spindle microtubules to kinetochore involved in homologous chromosome segregation
CAGL0A01914g	-1.14294	7.4857	2.59e-11	9.77e-11		TRA1	Ortholog(s) have histone acetyltransferase activity
CAGL0M08602g	-1.14302	8.13423	4.83e-19	3.17e-18		CCC2	Ortholog(s) have ATPase-coupled cation transmembrane transporter activity, copper ion binding activity
CAGL0M01474g	-1.14352	6.4328	2.37e-15	1.22e-14		NCB2	Ortholog(s) have TBP-class protein binding, chromatin binding, core promoter binding, sequence-specific DNA binding, transcription coactivator activity, transcription corepressor activity
CAGL0F01683g	-1.14405	8.93772	3.08e-14	1.48e-13		RPL22A	Predicted GPI-linked protein
CAGL0F07381g	-1.14555	4.9509	6.87e-11	2.5e-10			Has domain(s) with predicted protein heterodimerization activity and role in DNA-templated transcription, initiation, regulation of DNA-binding transcription factor activity, transcription initiation from RNA polymerase II promoter
CAGL0K06567g	-1.14779	8.93347	1.02e-20	7.36e-20		RPL27B	Ortholog(s) have preribosome, large subunit precursor localization
CAGL0D00880g	-1.15023	6.21327	9.68e-19	6.26e-18		TSR1	Ortholog(s) have ribonucleoprotein complex binding activity
CAGL0E02145g	-1.15053	4.19616	7.86e-10	2.62e-09		SKM1	Ortholog(s) have role in negative regulation of gene expression, negative regulation of sterol import by negative regulation of transcription from RNA polymerase II promoter, septum digestion after cytokinesis, sterol import
CAGL0J06028g	-1.15099	3.58287	4.65e-09	1.45e-08	MEP2	MEP2	Ortholog(s) have ammonium transmembrane transporter activity, high-affinity secondary active ammonium transmembrane transporter activity
CAGL0L11660g	-1.15129	6.1437	4.71e-17	2.71e-16		RPO31	Ortholog(s) have RNA polymerase III activity, role in tRNA transcription by RNA polymerase III and RNA polymerase III complex localization
CAGL0F04191g	-1.15384	5.95017	2.47e-10	8.63e-10		YBL029C-A	Ortholog of S. cerevisiae : YBL029C-A, C. albicans SC5314 : C1_02060W_A, C. dubliniensis CD36 : Cd36_01920, C. parapsilosis CDC317 : CPAR2_108200 and C. auris B8441 : B9J08_000493
CAGL0J03696g	-1.15488	4.82623	8.84e-11	3.19e-10		ESA1	Ortholog(s) have H4 histone acetyltransferase activity, histone acetyltransferase activity, histone acetyltransferase activity (H3-K4 specific), peptide N-acetyltransferase activity
CAGL0L03135g	-1.15809	6.4865	1.96e-20	1.38e-19		SPO14	Putative phospholipase D; gene is upregulated in azole-resistant strain
CAGL0L04422g	-1.15915	4.93986	1.06e-14	5.22e-14		DDP1	Ortholog(s) have bis(5'-adenosyl)-hexaphosphatase activity, bis(5'-adenosyl)-pentaphosphatase activity, diphosphoinositol-polyphosphate diphosphatase activity and endopolyphosphatase activity, more
CAGL0M10307g	-1.1593	5.15188	4.81e-14	2.27e-13		AUR1	Ortholog(s) have inositol phosphoceramide synthase activity and role in cellular response to drug, inositol phosphoceramide metabolic process, sphingolipid biosynthetic process
CAGL0B01287g	-1.16091	4.8758	1.84e-09	5.94e-09	BUD5		Has domain(s) with predicted guanyl-nucleotide exchange factor activity, role in regulation of small GTPase mediated signal transduction, small GTPase mediated signal transduction and intracellular localization
CAGL0C05379g	-1.162	9.51172	9.4e-16	4.97e-15	SSB1	SSB1	Heat shock protein
CAGL0K03927g	-1.16252	7.08578	7.05e-20	4.85e-19		ERG29	Ortholog(s) have role in cellular iron ion homeostasis, ergosterol biosynthetic process, mitochondrion organization
CAGL0L13365r	-1.16262	16.4195	0.00120764	0.00212642	RDN25-1		25S rRNA
CAGL0F08371g	-1.16357	7.13327	2.59e-22	2.08e-21	TNA1	TNA1	High-affinity nicotinic acid transporter; strongly induced under niacin-limiting conditions
CAGL0G03443g	-1.16553	7.4437	5.37e-09	1.66e-08		KAP123	Ortholog(s) have nuclear import signal receptor activity, nuclear localization sequence binding activity and role in NLS-bearing protein import into nucleus, protein import into nucleus, regulation of pseudohyphal growth
CAGL0G05313g	-1.16698	6.00278	1.72e-18	1.1e-17		IPT1	Ortholog(s) have transferase activity, transferring phosphorus-containing groups activity
CAGL0H03399g	-1.16705	7.77507	7.23e-11	2.62e-10		HNM1	Ortholog(s) have (R)-carnitine transmembrane transporter activity, choline transmembrane transporter activity, ethanolamine transmembrane transporter activity
CAGL0J01800g	-1.16809	4.00237	7.84e-05	0.000158087			Putative adhesin-like protein; belongs to adhesin cluster VI
CAGL0D06600g	-1.16858	5.90896	2.09e-17	1.24e-16		KNS1	Ortholog(s) have protein serine/threonine kinase activity, protein tyrosine kinase activity
CAGL0E03938g	-1.16902	9.50144	1.72e-18	1.1e-17		RPL8A	Ortholog(s) have role in maturation of LSU-rRNA and cytosolic large ribosomal subunit localization
CAGL0F01265g	-1.16984	6.22794	1.64e-16	9.13e-16	YAP7	YAP7	bZIP domain-containing protein involved in regulation of nitric oxide detoxification
CAGL0K06083g	-1.1708	3.97431	2.76e-10	9.58e-10		NEJ1	Ortholog(s) have DNA end binding activity, role in double-strand break repair via nonhomologous end joining, double-strand break repair via single-strand annealing and DNA ligase IV complex, nucleus localization
CAGL0C03369g	-1.17087	6.66868	2.74e-11	1.03e-10		NOG2	Ortholog(s) have large ribosomal subunit rRNA binding activity and role in regulation of ribosomal subunit export from nucleus, ribosomal large subunit export from nucleus
CAGL0M02365g	-1.17098	3.65959	6.09e-11	2.23e-10		PPT2	Ortholog(s) have holo-[acyl-carrier-protein] synthase activity, role in protein-cofactor linkage and mitochondrion localization
CAGL0F05329g	-1.1714	7.22023	2.55e-13	1.13e-12		YDR210W	Ortholog of S. cerevisiae : YDR210W and Saccharomyces cerevisiae S288C : YDR210W
CAGL0H09966g	-1.17225	6.76712	8.85e-17	5.01e-16		FMP23	Ortholog of S. cerevisiae : FMP23 and Saccharomyces cerevisiae S288C : YBR047W
CAGL0M08030g	-1.17286	4.74889	4.32e-13	1.88e-12		CPR7	Ortholog(s) have peptidyl-prolyl cis-trans isomerase activity, unfolded protein binding activity, role in cellular response to heat, protein refolding and cytosol localization
CAGL0F03421g	-1.17652	4.73967	1.54e-13	6.92e-13		ZDS1	Ortholog(s) have protein phosphatase inhibitor activity
CAGL0J07238g	-1.17726	10.013	6.01e-15	3.03e-14	RPS12	RPS12	40S ribosomal protein S12; protein abundance decreased in ace2 mutant cells
CAGL0H04807g	-1.17886	4.6371	1.16e-14	5.67e-14		TRM9	Ortholog(s) have tRNA (uracil) methyltransferase activity and role in cellular response to drug, chronological cell aging, regulation of translational elongation, tRNA methylation, tRNA wobble uridine modification
CAGL0M08536g	-1.17913	4.61507	0.000625647	0.00114235			Protein of unknown function
CAGL0C01155g	-1.18027	4.50696	5.44e-09	1.68e-08		YLR224W	Ortholog(s) have role in SCF-dependent proteasomal ubiquitin-dependent protein catabolic process, cellular response to methylmercury and SCF ubiquitin ligase complex localization
CAGL0L12980g	-1.1823	5.78195	1.66e-16	9.22e-16		2001-09-01	Ortholog(s) have RNA binding, histone methyltransferase activity (H3-K4 specific), protein-lysine N-methyltransferase activity
CAGL0I06490g	-1.18387	5.40739	5.19e-19	3.38e-18		JIP5	Ortholog(s) have role in ribosomal large subunit biogenesis
CAGL0G01188g	-1.18488	5.36728	2.88e-13	1.27e-12		ORM2	Ortholog(s) have role in negative regulation of sphingolipid biosynthetic process, response to unfolded protein and SPOTS complex, endoplasmic reticulum localization
CAGL0K10098g	-1.18493	3.72679	2.56e-09	8.18e-09		TFB5	Ortholog(s) have role in nucleotide-excision repair, phosphorylation of RNA polymerase II C-terminal domain, transcription by RNA polymerase II
CAGL0J06600g	-1.18644	7.31609	2.67e-21	2e-20	URA5	URA5	Orotate phosphoribosyltransferase 1
CAGL0K07436g	-1.18968	8.30081	5.59e-21	4.1e-20		YHM2	Ortholog(s) have DNA binding, tricarboxylate secondary active transmembrane transporter activity
CAGL0K07073g	-1.19084	4.72796	4.52e-13	1.96e-12		VHC1	Ortholog(s) have L-arginine transmembrane transporter activity, potassium:chloride symporter activity
CAGL0J09592g	-1.19695	3.70013	0.000236728	0.000453326		CWC2	Ortholog(s) have U6 snRNA binding activity and role in mRNA cis splicing, via spliceosome, mRNA splicing, via spliceosome
CAGL0A00473g	-1.19695	5.99318	1.28e-23	1.12e-22		PUF4	Ortholog(s) have mRNA binding activity
CAGL0J00869g	-1.19881	4.8224	9.7e-11	3.49e-10			Ortholog(s) have nuclear chromatin localization
CAGL0J10384g	-1.20551	9.41505	2.62e-22	2.11e-21		RPL28	Ortholog(s) have RNA binding activity and cytosolic large ribosomal subunit, nucleus localization
CAGL0A04235g	-1.20552	4.96877	1.74e-14	8.46e-14		SAS3	Ortholog(s) have histone acetyltransferase activity and role in chromatin silencing at silent mating-type cassette, chromatin silencing at telomere, covalent chromatin modification, histone acetylation
CAGL0E02057g	-1.20668	3.62342	5.64e-10	1.89e-09		RRI2	Ortholog(s) have role in adaptation of signaling pathway by response to pheromone involved in conjugation with cellular fusion, protein deneddylation and COP9 signalosome localization
CAGL0F00209g	-1.20702	3.77317	1.16e-08	3.49e-08			Has domain(s) with predicted role in transmembrane transport and integral component of plasma membrane localization
CAGL0A01452g	-1.20739	4.92025	3.32e-09	1.05e-08	CWH41	CWH41	Putative glucosidase I; glycoside hydrolase; predicted GPI-anchor
CAGL0E01001g	-1.20808	6.67589	1.58e-17	9.5e-17		SEC1	Ortholog(s) have SNARE binding activity, role in exocytosis, positive regulation of vesicle fusion, vesicle docking involved in exocytosis and cellular bud neck, cellular bud tip, plasma membrane, prospore membrane localization
CAGL0G03421g	-1.20836	5.70692	6.77e-18	4.14e-17	FLO8		Protein of unknown function
CAGL0F03091g	-1.21037	5.08955	9.24e-12	3.62e-11		DYN2	Ortholog(s) have ATP-dependent microtubule motor activity, plus-end-directed, protein-containing complex binding activity
CAGL0L08140g	-1.21076	5.8254	3.74e-18	2.32e-17		BPH1	Ortholog(s) have role in fungal-type cell wall organization, intracellular protein transport, response to pH and cytosol, extrinsic component of membrane localization
CAGL0C01199g	-1.21175	6.64706	6.35e-20	4.39e-19	UPC2A	ECM22	Putative Zn(2)-Cys(6) binuclear cluster transcription factor, involved in transcriptional regulation of ergosterol biosynthesis and uptake
CAGL0G03135g	-1.21206	4.24499	2.57e-10	8.96e-10		TPC1	Ortholog(s) have thiamine pyrophosphate transmembrane transporter activity, role in mitochondrial thiamine pyrophosphate transmembrane transport and integral component of mitochondrial inner membrane localization
CAGL0L08756g	-1.21241	6.14876	1.82e-18	1.15e-17		RRP12	Ortholog(s) have role in maturation of SSU-rRNA from tricistronic rRNA transcript (SSU-rRNA, 5.8S rRNA, LSU-rRNA) and nucleus, preribosome, small subunit precursor localization
CAGL0M13563g	-1.21446	5.18959	2.09e-18	1.31e-17		GOT1	Ortholog(s) have role in endoplasmic reticulum to Golgi vesicle-mediated transport, retrograde transport, endosome to Golgi
CAGL0I07447g	-1.21826	8.92319	3.68e-16	1.99e-15		ITR2	Ortholog(s) have myo-inositol transmembrane transporter activity, role in myo-inositol import across plasma membrane, myo-inositol transport and plasma membrane localization
CAGL0D02860g	-1.21857	4.48086	5.52e-13	2.38e-12		IRC19	Ortholog(s) have role in ascospore formation, mitotic recombination
CAGL0M11462g	-1.21894	7.12776	1.36e-13	6.16e-13		ICT1	Ortholog(s) have lysophosphatidic acid acyltransferase activity and role in phosphatidic acid biosynthetic process
CAGL0I10200g	-1.21978	3.18933	7.32e-08	2.02e-07	PWP3		Protein with tandem repeats; putative adhesin-like protein; belongs to adhesin cluster II
CAGL0D06578g	-1.22012	3.53979	3.3e-08	9.41e-08		COX19	Ortholog(s) have copper ion binding activity, role in metal ion transport, mitochondrial respiratory chain complex IV assembly and cytosol, mitochondrial intermembrane space localization
CAGL0H09152g	-1.22115	5.5569	9.43e-13	3.99e-12		PTK1	Ortholog(s) have role in spermine transport
CAGL0G01848g	-1.22132	4.21972	3.1e-11	1.16e-10		SNT309	Ortholog(s) have role in mRNA splicing, via spliceosome and Prp19 complex, U2-type catalytic step 1 spliceosome localization
CAGL0K03817g	-1.22225	6.31889	9.51e-26	9.13e-25	POM152	POM152	Ortholog(s) have protein membrane anchor, structural constituent of nuclear pore activity and role in nuclear pore organization, protein import into nucleus, spindle pole body duplication
CAGL0K05269g	-1.22285	5.109	6.21e-10	2.08e-09		NTO1	Ortholog(s) have methylated histone binding activity, role in histone acetylation and NuA3 histone acetyltransferase complex, NuA3a histone acetyltransferase complex, NuA3b histone acetyltransferase complex localization
CAGL0E00627g	-1.22608	4.36625	2.53e-06	6e-06	SRB8	SRB8	DNA-directed RNA polymerase II
CAGL0L08162g	-1.22716	6.58231	1.63e-23	1.4e-22		SNT1	Ortholog(s) have role in cellular response to biotic stimulus, cellular response to starvation, filamentous growth and filamentous growth of a population of unicellular organisms, more
CAGL0G05401g	-1.22755	5.89216	1.21e-15	6.36e-15		WHI3	Ortholog(s) have mRNA binding activity
CAGL0B03971g	-1.22772	6.17296	5.4e-16	2.9e-15		YJR015W	Ortholog of S. cerevisiae : YJR015W and Saccharomyces cerevisiae S288C : YJR015W
CAGL0L12144g	-1.22978	6.3732	8.33e-24	7.31e-23		RAX2	Ortholog(s) have role in actin filament bundle organization, cellular bud site selection, hyphal growth, positive regulation of establishment of bipolar cell polarity regulating cell shape
CAGL0K01661g	-1.23691	5.68853	1.75e-14	8.47e-14		RTK1	Ortholog(s) have cell periphery, cellular bud neck localization
CAGL0B00286g	-1.23716	8.00275	1.67e-11	6.41e-11		CHA1	Ortholog(s) have L-serine ammonia-lyase activity, L-threonine ammonia-lyase activity, role in L-serine catabolic process, threonine catabolic process and mitochondrial nucleoid localization
CAGL0M09229g	-1.23784	7.21732	3.44e-12	1.39e-11		YJR085C	Has domain(s) with predicted membrane localization
CAGL0B03597g	-1.23851	6.45903	1.57e-10	5.57e-10		PCM1	Ortholog(s) have phosphoacetylglucosamine mutase activity and role in fungal-type cell wall chitin biosynthetic process
CAGL0M01452g	-1.23886	3.30898	0.00013408	0.000265327		PEP7	Ortholog(s) have phosphatidylinositol-3-phosphate binding activity
CAGL0L05434g	-1.23996	5.16678	8.58e-09	2.61e-08	SUN4	NCA3	Ortholog(s) have role in fungal-type cell wall organization or biogenesis, mitochondrial ATP synthesis coupled proton transport and fungal-type cell wall localization
CAGL0I09196g	-1.24063	4.6842	1.45e-13	6.58e-13		YBR259W	Ortholog of S. cerevisiae : YBR259W and Saccharomyces cerevisiae S288C : YBR259W
CAGL0I08393g	-1.24092	6.87485	5.17e-19	3.38e-18	TIF3	TIF3	Translation initiation factor eIF4B
CAGL0L04576g	-1.24208	6.24886	4.06e-22	3.19e-21		YRM1	Ortholog(s) have DNA-binding transcription factor activity, RNA polymerase II-specific activity and role in regulation of transcription by RNA polymerase II
CAGL0D02926g	-1.24214	5.16965	8.35e-08	2.3e-07		BRE2	Ortholog(s) have histone methyltransferase activity (H3-K4 specific) activity
CAGL0G09559g	-1.24395	5.95767	2.77e-19	1.85e-18		MSB1	Ortholog(s) have role in adhesion of symbiont to host, cell adhesion, establishment of cell polarity, regulation of transcription, DNA-templated
CAGL0H06545g	-1.24456	6.05914	1.29e-23	1.12e-22		ATG32	Ortholog(s) have role in autophagy of mitochondrion, mitochondria-nucleus signaling pathway and integral component of mitochondrial outer membrane localization
CAGL0J09922g	-1.24629	9.28159	1.76e-16	9.73e-16		SUN4	Ortholog(s) have glucan endo-1,3-beta-D-glucosidase activity
CAGL0L08624g	-1.24632	6.20035	3.8e-19	2.53e-18			Protein of unknown function
CAGL0I07051g	-1.24764	7.75654	4.49e-22	3.52e-21		CLG1	Ortholog(s) have cyclin-dependent protein serine/threonine kinase regulator activity, role in positive regulation of macroautophagy and cyclin-dependent protein kinase holoenzyme complex localization
CAGL0A01045g	-1.24784	8.03799	1.47e-14	7.19e-14		FUM1	Ortholog(s) have fumarate hydratase activity, role in fumarate metabolic process, tricarboxylic acid cycle and cytosol, mitochondrial matrix, mitochondrion localization
CAGL0J04202g	-1.24883	6.77715	4.27e-08	1.2e-07	HSP12	HSP12	Heat shock protein; gene is upregulated in azole-resistant strain; expression upregulated in biofilm vs planktonic cell culture
CAGL0J01727g	-1.25065	3.25094	1.35e-08	4.03e-08			Putative adhesion protein; predicted GPI-anchor; belongs to adhesin cluster VI
CAGL0H04983g	-1.25649	7.59803	1.29e-18	8.25e-18	PSA1		Putative mannose-1-phosphate guanyltransferase
CAGL0I06006g	-1.25915	5.93755	3.52e-20	2.45e-19		RPA34	Ortholog(s) have RNA polymerase I activity, role in nucleolar large rRNA transcription by RNA polymerase I, transcription elongation from RNA polymerase I promoter and RNA polymerase I complex, nucleolus, nucleus localization
CAGL0I06721g	-1.26319	6.27927	7.02e-15	3.51e-14		LSM5	Ortholog(s) have RNA binding, poly(U) RNA binding activity, role in mRNA splicing, via spliceosome and Lsm1-7-Pat1 complex, U4/U6 x U5 tri-snRNP complex, U6 snRNP, nucleolus, small nucleolar ribonucleoprotein complex localization
CAGL0I06160g	-1.26354	9.51871	1.52e-23	1.31e-22	PIR4	CIS3	Pir protein family member, putative cell wall component
CAGL0K05137g	-1.26389	6.22522	1.41e-23	1.22e-22		ATH1	Ortholog(s) have alpha,alpha-trehalase activity and role in cellular response to desiccation, cellular response to ethanol, cellular response to freezing, pathogenesis, trehalose catabolic process
CAGL0C01573g	-1.26465	6.85905	7.41e-12	2.93e-11		ARO4	Ortholog(s) have 3-deoxy-7-phosphoheptulonate synthase activity and role in aromatic amino acid family biosynthetic process
CAGL0A04059g	-1.26715	7.0943	1.6e-13	7.19e-13	NMT1	NMT1	Myristoyl-CoA, protein N-myristoyltransferase
CAGL0I09262g	-1.27134	5.75141	1.05e-16	5.92e-16		MIC12	Ortholog(s) have role in cellular protein-containing complex assembly, cristae formation and MICOS complex, mitochondrial crista junction localization
CAGL0F08547g	-1.27259	10.2729	1.75e-18	1.11e-17	EFB1	EFB1	Translation elongation factor eEF1beta; protein abundance decreased in ace2 mutant cells
CAGL0B00924g	-1.27265	3.93714	6.86e-13	2.95e-12		BIK1	Ortholog(s) have microtubule binding, microtubule plus-end binding activity
CAGL0H10538g	-1.27265	4.5113	1.6e-12	6.66e-12		YDL119C	Ortholog(s) have glycine transmembrane transporter activity, role in glycine import into mitochondrion, heme biosynthetic process and mitochondrion localization
CAGL0I01606g	-1.27411	6.00775	2.33e-21	1.75e-20		URB2	Ortholog(s) have role in rRNA metabolic process, ribosome biogenesis and nucleolus localization
CAGL0A01193g	-1.27693	4.24417	7.95e-13	3.38e-12		ACM1	Ortholog(s) have ubiquitin-protein transferase inhibitor activity, role in negative regulation of ubiquitin protein ligase activity and cytoplasm, nucleus localization
CAGL0H05115g	-1.2774	3.71271	3.78e-10	1.29e-09		SWC7	Ortholog(s) have role in chromatin remodeling and Swr1 complex localization
CAGL0D04510g	-1.28008	5.77876	3.36e-17	1.97e-16		YPR117W	Ortholog of S. cerevisiae : YPR117W, C. albicans SC5314 : C4_05590W_A, C. dubliniensis CD36 : Cd36_45200, C. parapsilosis CDC317 : CPAR2_500480 and C. auris B8441 : B9J08_005034
CAGL0H05445g	-1.2811	10.4521	4.72e-17	2.71e-16	PGI1		Glucose-6-phosphate isomerase
CAGL0K02277g	-1.28238	5.24446	2.51e-08	7.26e-08		DSE1	Ortholog(s) have G-protein beta/gamma-subunit complex binding, mitogen-activated protein kinase kinase kinase binding activity
CAGL0H05643g	-1.28261	9.34443	1.64e-27	1.71e-26		RPS6A	Ortholog(s) have structural constituent of ribosome activity and role in maturation of SSU-rRNA from tricistronic rRNA transcript (SSU-rRNA, 5.8S rRNA, LSU-rRNA)
CAGL0E01991g	-1.28821	9.81906	1.51e-21	1.15e-20		RPS19A	Ortholog(s) have structural constituent of ribosome activity, role in rRNA export from nucleus, ribosomal small subunit biogenesis and cytosolic small ribosomal subunit localization
CAGL0D00572g	-1.29168	4.94783	3.34e-15	1.71e-14		VAM6	Ortholog(s) have Rab GTPase binding, Ras guanyl-nucleotide exchange factor activity, phosphatidylinositol binding activity
CAGL0G04147g	-1.29257	4.2632	7.47e-15	3.72e-14		HNT2	Ortholog(s) have bis(5'-nucleosyl)-tetraphosphatase (asymmetrical) activity, hydrolase activity, nucleoside-triphosphatase activity and role in diadenosine triphosphate catabolic process, nucleoside catabolic process
CAGL0H09064g	-1.2934	7.30235	3.77e-26	3.71e-25	FUR1	FUR1	Putative uracil phosphoribosyltransferase
CAGL0M11726g	-1.29361	11.5988	4.61e-16	2.48e-15		CCW12	Putative GPI-linked cell wall adhesin-like protein
CAGL0A04037g	-1.29604	6.71824	2.62e-11	9.86e-11		PWP1	Ortholog(s) have role in rRNA processing
CAGL0H07359g	-1.29693	7.07457	6.1e-25	5.64e-24	PHO8	PHO8	Ortholog(s) have alkaline phosphatase activity, role in nicotinamide nucleotide metabolic process, protein dephosphorylation and extracellular region, fungal-type vacuole membrane localization
CAGL0M10912g	-1.29705	3.90358	6.82e-11	2.49e-10		HUB1	Ortholog(s) have protein tag activity and role in cell morphogenesis involved in conjugation with cellular fusion, mRNA cis splicing, via spliceosome, mRNA splicing, via spliceosome, post-translational protein modification
CAGL0C03201g	-1.29831	6.65688	4.58e-17	2.64e-16		VPS13	Ortholog(s) have role in ascospore-type prospore membrane assembly, late endosome to vacuole transport, mitochondrion organization, protein retention in Golgi apparatus, protein targeting to vacuole
CAGL0J03608g	-1.29888	6.03526	6.71e-26	6.52e-25		HCM1	Ortholog(s) have DNA-binding transcription factor activity and role in cellular response to oxidative stress, mitochondrion organization, positive regulation of transcription by RNA polymerase II, spindle pole body organization
CAGL0A01408g	-1.30124	3.22381	0.000141222	0.000278427		PGD1	Ortholog(s) have RNA polymerase II activating transcription factor binding, RNA polymerase II core promoter sequence-specific DNA binding and RNA polymerase II repressing transcription factor binding, more
CAGL0H02453g	-1.30142	7.43596	1.81e-12	7.5e-12		ROY1	Ortholog(s) have GTPase inhibitor activity and role in endocytosis, negative regulation of GTPase activity, protein targeting to vacuole
CAGL0K11462g	-1.30248	8.34398	1.82e-17	1.09e-16		HTB1	Ortholog(s) have DNA binding activity, role in chromatin assembly or disassembly, negative regulation of transcription by RNA polymerase II, postreplication repair and nuclear nucleosome, replication fork protection complex localization
CAGL0C01881g	-1.30307	5.62934	6.33e-15	3.18e-14		BOI1	Ortholog(s) have phospholipid binding activity, role in budding cell apical bud growth, septum digestion after cytokinesis and cellular bud, cellular bud neck, site of polarized growth localization
CAGL0A01716g	-1.30726	6.23073	1.66e-21	1.26e-20		PNC1	Ortholog(s) have nicotinamidase activity and role in chromatin silencing at rDNA, chromatin silencing at telomere, negative regulation of DNA amplification, replicative cell aging
CAGL0J01529g	-1.30932	5.81832	1.42e-27	1.49e-26		RCO1	Ortholog(s) have role in histone deacetylation, negative regulation of antisense RNA transcription and positive regulation of transcription by RNA polymerase II, more
CAGL0H05709g	-1.31118	6.71937	1.3e-20	9.34e-20		NOG1	Ortholog(s) have role in assembly of large subunit precursor of preribosome, cellular response to drug, rRNA processing, ribosomal large subunit biogenesis, ribosomal subunit export from nucleus
CAGL0I07249g	-1.31151	5.72552	3.88e-16	2.1e-15		BAG7	Putative GTPase-activating protein involved in cell wall and cytoskeleton homeostasis; gene is upregulated in azole-resistant strain
CAGL0I05148g	-1.31203	6.36362	9.24e-25	8.45e-24	DLD1	DLD1	D-lactate ferricytochrome C oxidoreductase
CAGL0M02035g	-1.31268	5.07611	5.73e-14	2.69e-13		REV3	Ortholog(s) have DNA-directed DNA polymerase activity, role in DNA repair, error-free translesion synthesis, error-prone translesion synthesis and mitochondrion, zeta DNA polymerase complex localization
CAGL0K03421g	-1.31685	5.64564	1.94e-17	1.16e-16		PGM2	Ortholog(s) have phosphoglucomutase activity
CAGL0G10219g	-1.32068	5.14174	3.51e-08	9.96e-08	AWP12		Adhesin-like protein with 5 tandem repeats; belongs to adhesin cluster VII; predicted GPI-anchor; similarity to S. cerevisiae flocculins, cell wall proteins that mediate adhesion
CAGL0B01265g	-1.32119	3.03277	5.14e-09	1.6e-08	MATalpha2	MATALPHA2	Mating-type regulatory protein alpha2; expressed in all MTLalpha strains and not in MTLa strains
CAGL0I10626g	-1.32291	5.58858	6.89e-15	3.45e-14		YGR125W	Has domain(s) with predicted sulfate transmembrane transporter activity, role in sulfate transport and integral component of membrane localization
CAGL0H10120g	-1.32333	5.01732	1.68e-15	8.76e-15		YBR056W	Ortholog(s) have glucan endo-1,6-beta-glucosidase activity and role in fungal-type cell wall beta-glucan metabolic process, fungal-type cell wall disassembly involved in conjugation with cellular fusion
CAGL0I01342g	-1.32339	8.5547	3.45e-10	1.18e-09			Has domain(s) with predicted catalytic activity, lyase activity, pyridoxal phosphate binding activity and role in cellular amino acid metabolic process
CAGL0B01397g	-1.32551	4.3581	1.7e-10	5.99e-10	NOP8	NOP8	Putative nucleolar protein required for ribosome biogenesis; gene is downregulated in azole-resistant strain
CAGL0M13893g	-1.32566	7.62806	1.98e-13	8.83e-13		NIP1	Ortholog(s) have translation initiation factor activity, translation initiation factor binding activity and role in cellular response to drug, translational initiation
CAGL0A02706g	-1.32699	4.18522	4.41e-05	9.13e-05		ESC2	Ortholog(s) have role in chromatin silencing at silent mating-type cassette, double-strand break repair via homologous recombination, intra-S DNA damage checkpoint and mitotic sister chromatid cohesion, more
CAGL0F09075g	-1.32702	7.29738	6.52e-18	3.99e-17		SCH9	Ortholog(s) have protein serine/threonine kinase activity
CAGL0M06259g	-1.3271	5.15359	2.18e-13	9.71e-13		FZO1	Ortholog(s) have GTPase activity, role in mitochondrial fusion and integral component of mitochondrial outer membrane, mitochondrial inner membrane localization
CAGL0G01144g	-1.332	6.46979	1.74e-11	6.68e-11		KAP95	Ortholog(s) have Ran guanyl-nucleotide exchange factor activity, nuclear import signal receptor activity, protein-containing complex binding activity
CAGL0I07227g	-1.33232	8.62064	2.35e-28	2.54e-27	IDH2	IDH2	Putative isocitrate dehydrogenase
CAGL0K11682g	-1.33318	3.98807	2.89e-13	1.27e-12		ATG31	Ortholog(s) have role in autophagy, autophagy of mitochondrion, late nucleophagy, piecemeal microautophagy of the nucleus and Atg1/ULK1 kinase complex, phagophore assembly site localization
CAGL0G08602g	-1.33329	6.29635	1.15e-23	1.01e-22		RPI1	Ortholog(s) have GTPase regulator activity, role in Ras protein signal transduction, fungal-type cell wall biogenesis, positive regulation of transcription by RNA polymerase II and nucleus localization
CAGL0F00495g	-1.33417	6.33322	3.03e-19	2.02e-18		TOR1	Ortholog(s) have protein kinase activity, protein serine/threonine kinase activity
CAGL0K08976g	-1.33445	4.9331	1.91e-16	1.05e-15		TRE2	Ortholog(s) have role in protein transport to vacuole involved in ubiquitin-dependent protein catabolic process via the multivesicular body sorting pathway
CAGL0C05599g	-1.33496	5.57173	8.79e-19	5.7e-18			Ortholog(s) have role in actin cortical patch localization, actin cytoskeleton organization, fungal-type cell wall biogenesis, mitotic division septum assembly, regulation of cell shape
CAGL0L06358g	-1.33659	4.81057	4.49e-14	2.13e-13		TMS1	Has domain(s) with predicted membrane localization
CAGL0H05379g	-1.33743	6.14411	1.33e-15	6.97e-15		GCR1	Ortholog(s) have DNA-binding transcription activator activity, RNA polymerase II-specific, RNA polymerase II proximal promoter sequence-specific DNA binding activity
CAGL0B00770g	-1.33929	6.00003	3.51e-23	2.97e-22	AUT4	ATG22	Ortholog(s) have L-amino acid transmembrane transporter activity and role in L-alpha-amino acid transmembrane transport, amino acid transmembrane export from vacuole
CAGL0M02695g	-1.34315	10.696	3.33e-18	2.08e-17		RPL5	Ortholog(s) have 5S rRNA binding activity, role in ribosomal large subunit assembly and cytosolic large ribosomal subunit localization
CAGL0L10142g	-1.346	4.15272	3.28e-11	1.22e-10	RSB1	RSB1	Putative sphingolipid flippase; gene is upregulated in azole-resistant strain
CAGL0J04268g	-1.34694	8.87648	4.52e-30	5.17e-29			Ortholog(s) have CoA-transferase activity, acetate CoA-transferase activity, hydrolase activity, acting on ester bonds activity, role in propionate metabolic process, methylcitrate cycle and mitochondrion localization
CAGL0E03784g	-1.34885	4.58526	1.27e-13	5.78e-13		OCA5	Has domain(s) with predicted intracellular localization
CAGL0G06864g	-1.34897	4.35821	1.61e-16	8.94e-16			Protein of unknown function
CAGL0L02915g	-1.35097	6.47129	4.81e-10	1.62e-09		DED1	Ortholog(s) have RNA helicase activity, RNA strand annealing activity, translation initiation factor activity and role in cytoplasmic translational initiation, spliceosomal complex disassembly, translational initiation
CAGL0J10164g	-1.35302	9.48946	2.44e-19	1.64e-18	RPL16A	RPL16B	Putative ribosomal protein
CAGL0I02508g	-1.35387	5.6756	4.67e-25	4.35e-24		CTR2	Ortholog(s) have copper ion transmembrane transporter activity and role in cellular copper ion homeostasis, copper ion import, protein maturation by copper ion transfer
CAGL0A00429g	-1.35608	8.55327	1.03e-30	1.22e-29	ERG4	ERG4	Putative C24 sterol reductase
CAGL0G06006g	-1.35661	7.41165	1.21e-18	7.78e-18		YHR138C	Ortholog(s) have endopeptidase inhibitor activity and role in vacuole fusion, non-autophagic
CAGL0I03344g	-1.35782	4.49346	1.24e-07	3.35e-07		NRP1	Ortholog(s) have cytoplasmic stress granule localization
CAGL0F08041g	-1.35839	8.57746	2.58e-16	1.41e-15	PFK1	PFK1	Putative phosphofructokinase, alpha subunit; increased protein abundance in azole resistant strain
CAGL0K08294g	-1.36062	6.4889	3.84e-21	2.84e-20		DYN1	Ortholog(s) have ATP binding, ATP-dependent microtubule motor activity, minus-end-directed activity
CAGL0C00253g	-1.36077	5.29095	9.34e-15	4.61e-14			Putative cell wall adhesin; belongs to adhesin cluster III; predicted GPI anchor; contains 6 tandem repeats
CAGL0G04125g	-1.36121	4.73057	1.29e-09	4.22e-09			Protein with similarity to S. cerevisiae Sag1 agglutinin, involved in cell adhesion; predicted GPI-anchor
CAGL0M04323g	-1.36245	6.03592	2.72e-10	9.44e-10	ACE2	ACE2	Putative transcription factor; null mutation results in hypervirulence in immunocompromised mice
CAGL0A01738g	-1.36385	7.94808	1.22e-29	1.37e-28		OCH1	Putative mannosyltransferase of cis-Golgi apparatus; gene is upregulated in azole-resistant strain
CAGL0M00528g	-1.36495	6.36075	2.45e-27	2.54e-26		MNS1	Ortholog(s) have mannosyl-oligosaccharide 1,2-alpha-mannosidase activity
CAGL0I00484g	-1.36528	8.18478	2.75e-26	2.73e-25		EXG1	Ortholog(s) have cell adhesion molecule binding, glucan endo-1,6-beta-glucosidase activity, glucan exo-1,3-beta-glucosidase activity
CAGL0M03663g	-1.36705	4.51673	5.3e-10	1.78e-09		RIM21	Ortholog(s) have role in ascospore formation, cellular response to alkaline pH, cellular response to lithium ion, cellular response to neutral pH, cellular response to pH and filamentous growth, more
CAGL0M13189g	-1.36717	3.96189	4.25e-09	1.33e-08	MSN4	MSN4	Putative transcription factor similar to S. cerevisiae Msn4p; involved in response to oxidative stress
CAGL0C01419g	-1.36936	4.44168	1.12e-17	6.79e-17		MRN1	Ortholog(s) have RNA binding, poly(U) RNA binding activity
CAGL0M13277g	-1.36941	7.835	1.08e-20	7.77e-20		YNK1	Ortholog(s) have nucleoside diphosphate kinase activity
CAGL0A02794g	-1.3706	5.42439	4.86e-22	3.8e-21		KEI1	Ortholog(s) have inositol phosphoceramide synthase regulator activity, role in inositol phosphoceramide metabolic process and inositol phosphoceramide synthase complex, integral component of Golgi membrane localization
CAGL0M04213g	-1.37331	5.68734	5.44e-16	2.92e-15		YLR126C	Ortholog(s) have nuclear periphery localization
CAGL0J07348g	-1.37347	3.56321	1.96e-08	5.75e-08		CNM67	Ortholog(s) have structural constituent of cytoskeleton activity, role in mitotic spindle organization, spindle pole body organization and outer plaque of mitotic spindle pole body, outer plaque of spindle pole body localization
CAGL0D03674g	-1.37361	6.95899	1.71e-14	8.3e-14		NEW1	Ortholog(s) have ATP binding, ATPase activity, role in poly(A)+ mRNA export from nucleus, ribosomal small subunit biogenesis and cytoplasm, plasma membrane, polysome localization
CAGL0G04631g	-1.37524	7.51271	3.56e-30	4.1e-29		IZH1	Ortholog(s) have role in cellular zinc ion homeostasis
CAGL0G07337g	-1.37627	6.0155	8.04e-14	3.74e-13			Has domain(s) with predicted sodium:proton antiporter activity, solute:proton antiporter activity, role in cation transport, regulation of pH, sodium ion transport, transmembrane transport and integral component of membrane localization
CAGL0L10252g	-1.37746	4.91224	3.87e-17	2.24e-16		ASE1	Ortholog(s) have microtubule binding activity
CAGL0F03927g	-1.37805	7.35635	2.82e-17	1.66e-16		GUA1	Ortholog(s) have GMP synthase (glutamine-hydrolyzing) activity and role in GMP biosynthetic process, GMP metabolic process
CAGL0F07645g	-1.37995	5.07665	2.45e-20	1.72e-19		UTP11	Ortholog(s) have role in endonucleolytic cleavage in 5'-ETS of tricistronic rRNA transcript (SSU-rRNA, 5.8S rRNA and LSU-rRNA), more
CAGL0A03168g	-1.37998	9.41735	2.56e-25	2.41e-24		RPP2B	60S acidic ribosomal protein
CAGL0C02101g	-1.38002	5.73915	3.48e-25	3.25e-24		KEG1	Ortholog(s) have role in (1->6)-beta-D-glucan biosynthetic process, chromosome organization and integral component of endoplasmic reticulum membrane localization
CAGL0H02101g	-1.38106	7.58397	3.93e-32	5.04e-31		RTC3	Ortholog(s) have role in RNA metabolic process and fungal biofilm matrix localization
CAGL0J00891g	-1.38127	4.83344	2.41e-13	1.07e-12			Putative protein required for growth at low temperature; gene is downregulated in azole-resistant strain
CAGL0L12210g	-1.38181	5.92555	4.64e-23	3.88e-22		CSF1	Ortholog(s) have role in fermentation, protein maturation
CAGL0D03124g	-1.38602	6.52233	1.7e-16	9.4e-16			Has domain(s) with predicted ATP binding, helicase activity, nucleic acid binding activity
CAGL0I01650g	-1.38798	5.38257	9.42e-16	4.98e-15		YJR039W	Ortholog of S. cerevisiae : YJR039W and Saccharomyces cerevisiae S288C : YJR039W
CAGL0A03828g	-1.38962	5.0297	2.89e-11	1.09e-10			Has domain(s) with predicted role in termination of G protein-coupled receptor signaling pathway
CAGL0M06809g	-1.39017	4.9835	3.61e-18	2.24e-17			Has domain(s) with predicted transferase activity
CAGL0L05500g	-1.39035	4.8444	6.89e-12	2.74e-11		ALB1	Ortholog(s) have role in ribosomal large subunit biogenesis and cytoplasm, nucleus localization
CAGL0B04301g	-1.39172	6.00249	5.15e-29	5.7e-28			Ortholog(s) have ribosomal protein S6 kinase activity and role in TORC1 signaling
CAGL0J01848g	-1.39402	7.41898	1.68e-14	8.17e-14		RPA135	Ortholog(s) have RNA polymerase I activity, role in nucleolar large rRNA transcription by RNA polymerase I, transcription by RNA polymerase I and RNA polymerase I complex localization
CAGL0I02948g	-1.39683	4.85241	2.8e-22	2.24e-21		SEC20	Ortholog(s) have role in cellular response to drug, fungal-type cell wall organization, retrograde vesicle-mediated transport, Golgi to endoplasmic reticulum
CAGL0J11638g	-1.39795	6.20511	1.24e-25	1.18e-24		CDC5	Ortholog(s) have centromeric DNA binding, phosphoprotein binding, protein kinase activity, protein serine/threonine kinase activity, protein-containing complex binding activity
CAGL0L09339g	-1.39796	6.22397	6.87e-30	7.79e-29	HAA1	HAA1	Putative transcription factor, involved in regulation of response to acetic acid stress
CAGL0M08932g	-1.40434	6.46341	2.33e-17	1.39e-16		YDR476C	Ortholog of S. cerevisiae : YDR476C and Saccharomyces cerevisiae S288C : YDR476C
CAGL0G08085g	-1.4055	6.24282	7.19e-21	5.21e-20		DNF2	Ortholog(s) have aminophospholipid flippase activity, phosphatidylserine flippase activity
CAGL0I02464g	-1.40616	5.04174	2.18e-14	1.05e-13		SPC97	Putative component of microtubule-nucleating complex; gene is upregulated in azole-resistant strain
CAGL0K03091g	-1.40696	4.67592	1.62e-18	1.03e-17		YMR074C	Ortholog(s) have role in hydrogen peroxide-mediated programmed cell death
CAGL0I09328g	-1.40994	6.148	6.9e-27	6.98e-26		TSC10	Ortholog(s) have 3-dehydrosphinganine reductase activity, role in 3-keto-sphinganine metabolic process, sphingolipid biosynthetic process and lipid droplet localization
CAGL0L00671g	-1.41062	7.47849	1.94e-22	1.58e-21	FCY21		Purine-cytosine transporter
CAGL0G09537g	-1.41062	3.41089	5.53e-11	2.03e-10		IES4	Putative adhesin-like protein
CAGL0H02431g	-1.41125	4.66966	7.07e-13	3.03e-12		TRM732	Ortholog(s) have role in tRNA methylation
CAGL0L11132g	-1.41192	7.57263	8.5e-23	7e-22		SML1	Ortholog(s) have ribonucleoside-diphosphate reductase inhibitor activity and role in cellular response to DNA damage stimulus, mitochondrion organization, regulation of ribonucleoside-diphosphate reductase activity
CAGL0F01507g	-1.41492	5.38567	3.78e-19	2.51e-18	SLG1		Putative sensor of stress-activated signaling; gene is downregulated in azole-resistant strain
CAGL0G03003g	-1.41529	6.43694	6.28e-21	4.59e-20		UTP22	Ortholog(s) have role in rRNA processing, response to drug, tRNA export from nucleus and CURI complex, UTP-C complex, nucleolus, small-subunit processome localization
CAGL0C00209g	-1.4153	6.97265	1e-21	7.72e-21	AWP7		Putative adhesin-like cell wall protein; belongs to adhesin cluster IV; predicted GPI-anchor
CAGL0F01419g	-1.41877	4.66836	2.6e-09	8.28e-09	AUS1	AUS1	ATP-binding cassette transporter involved in sterol uptake
CAGL0G04411g	-1.42041	6.44999	6.87e-30	7.79e-29		UTP10	Ortholog(s) have U3 snoRNA binding activity
CAGL0D04202g	-1.42397	5.1073	7.77e-23	6.42e-22		ICE2	Ortholog(s) have role in cellular zinc ion homeostasis, endoplasmic reticulum inheritance, protein localization to nuclear inner membrane, septin ring assembly
CAGL0B03641g	-1.424	5.26254	2.1e-23	1.79e-22		CIN8	Ortholog(s) have ATP-dependent microtubule motor activity, minus-end-directed, ATP-dependent microtubule motor activity, plus-end-directed, microtubule motor activity
CAGL0M09108g	-1.42506	6.47523	1.94e-21	1.46e-20		JSN1	Ortholog(s) have mRNA binding activity and role in cellular protein-containing complex localization, establishment of mitochondrion localization, nuclear-transcribed mRNA catabolic process, deadenylation-dependent decay
CAGL0H04653g	-1.42516	8.89908	1.13e-26	1.14e-25	ERG6	ERG6	C24 sterol methyltransferase; mutation confers resistance to amphotericin B and nystatin and increased sensitivity to azoles
CAGL0C02299g	-1.42625	4.64545	1.96e-22	1.59e-21	KRE29	KRE29	Protein involved in DNA repair, localized in the nucleus; non-essential
CAGL0J02926g	-1.43299	4.34241	2.78e-13	1.22e-12	PET117	PET117	Cytochrome c oxidase assembly factor; mutants are respiratory-deficient
CAGL0D02530g	-1.43814	7.25085	2.8e-24	2.49e-23	EGT2		Putative endoglucanase; glycoside hydrolase; predicted GPI-anchor
CAGL0G03575g	-1.4387	9.47112	9.21e-25	8.43e-24		RPL23B	Has domain(s) with predicted structural constituent of ribosome activity, role in translation and ribosome localization; evidence for a extended second exon by 2 amino acids
CAGL0I01892g	-1.4389	4.78855	8.28e-13	3.51e-12		MTC6	Ortholog of S. cerevisiae : MTC6, C. albicans SC5314 : C3_05020W_A, C. dubliniensis CD36 : Cd36_84990, C. parapsilosis CDC317 : CPAR2_405620 and C. auris B8441 : B9J08_004462
CAGL0J07084g	-1.43958	7.38283	1.27e-22	1.04e-21		YPL113C	Ortholog(s) have oxidoreductase activity, acting on the CH-OH group of donors, NAD or NADP as acceptor activity
CAGL0D03322g	-1.44023	6.70897	1.15e-09	3.79e-09		IZH3	Ortholog(s) have role in cellular zinc ion homeostasis
15SrRNA	-1.44104	4.45612	6.52e-06	1.48e-05
CAGL0J03894g	-1.44335	5.17699	7.74e-18	4.72e-17		DFR1	Ortholog(s) have dihydrofolate reductase activity, drug binding, mRNA binding activity and role in dihydrofolate metabolic process, tetrahydrofolate biosynthetic process
CAGL0J01980g	-1.44386	4.70938	5.37e-17	3.08e-16		MPH1	Ortholog(s) have 3'-5' DNA helicase activity, DNA/RNA helicase activity, flap-structured DNA binding, four-way junction DNA binding, four-way junction helicase activity
CAGL0L03806g	-1.44495	6.59711	1.76e-25	1.66e-24		NOP15	Ortholog(s) have rRNA binding activity and role in actomyosin contractile ring assembly, maturation of LSU-rRNA from tricistronic rRNA transcript (SSU-rRNA, 5.8S rRNA, LSU-rRNA), ribosomal large subunit biogenesis
CAGL0H01611g	-1.45089	5.62112	2.24e-16	1.23e-15
CAGL0F07601g	-1.4552	10.5861	2.1e-13	9.35e-13	CWP1.1	CWP2	GPI-linked cell wall protein
CAGL0I05764g	-1.45837	5.15167	5.4e-22	4.2e-21		NRM1	Ortholog(s) have repressing transcription factor binding, transcription factor binding activity, role in negative regulation of transcription involved in G1/S transition of mitotic cell cycle and MBF transcription complex localization
CAGL0D05214g	-1.45891	8.08767	1.4e-14	6.84e-14		RPL29	Ortholog(s) have structural constituent of ribosome activity, role in cytoplasmic translation and cytosolic large ribosomal subunit localization
CAGL0K08844g	-1.46202	7.13274	8.68e-32	1.09e-30		AIM17	Ortholog(s) have gamma-butyrobetaine dioxygenase activity and role in carnitine biosynthetic process, mitochondrion organization
CAGL0K07293g	-1.46224	7.93135	4.94e-23	4.12e-22		FAA4	Ortholog(s) have long-chain fatty acid-CoA ligase activity and role in long-chain fatty acid import into cell, long-chain fatty-acyl-CoA metabolic process, sphingoid long-chain base transport
CAGL0B03611g	-1.46349	4.62935	2.64e-10	9.18e-10
CAGL0G05918g	-1.46415	5.49156	6.31e-18	3.87e-17		CHS7	Ortholog(s) have unfolded protein binding activity
CAGL0G07953g	-1.4664	3.44122	2.18e-14	1.05e-13		RSM19	Ortholog(s) have structural constituent of ribosome activity and mitochondrial small ribosomal subunit localization
CAGL0B01991g	-1.46687	5.44243	5.98e-19	3.89e-18		SWF1	Ortholog(s) have palmitoyltransferase activity and role in cortical actin cytoskeleton organization, establishment of cell polarity, protein palmitoylation, regulation of exocytosis, vacuole fusion, non-autophagic
CAGL0L04136g	-1.47308	5.2748	1.85e-23	1.58e-22		SPC98	Ortholog(s) have structural constituent of cytoskeleton activity and role in cytoplasmic microtubule organization, establishment or maintenance of cell polarity regulating cell shape, mitotic spindle assembly, mitotic spindle organization
CAGL0L04950g	-1.47877	6.69072	1.42e-28	1.54e-27			Ortholog(s) have nucleolus localization
CAGL0M08052g	-1.47896	4.36067	3.46e-10	1.18e-09	GEA2	GEA1	Ortholog(s) have ARF guanyl-nucleotide exchange factor activity
CAGL0K03993g	-1.48078	4.50135	2.29e-20	1.61e-19		POP6	Ortholog(s) have RNA binding, rRNA primary transcript binding, ribonuclease MRP activity, ribonuclease P activity
CAGL0G01034g	-1.4818	7.89148	1.36e-17	8.18e-17	FKS1	FKS1	Putative 1,3-beta-glucan synthase component; functionally redundant with Fks2p; "hot spot" mutations in FKS1 confer resistance to echinocandins
CAGL0I06248g	-1.48289	5.34063	3.62e-21	2.69e-20		HAL5	Ortholog(s) have role in cellular cation homeostasis, cellular protein localization, protein dephosphorylation
CAGL0I03784g	-1.48585	6.66684	2.7e-35	3.9e-34		CRD1	Ortholog(s) have cardiolipin synthase activity
CAGL0G02409g	-1.48754	5.80488	3.4e-20	2.37e-19	SRP40	SRP40	Ortholog(s) have nucleolus localization
CAGL0L06424g	-1.4876	10.715	1.7e-20	1.21e-19			Predicted GPI-linked adhesin-like protein
CAGL0M04829g	-1.48902	6.7756	8.04e-23	6.63e-22			Has domain(s) with predicted RNA binding activity, role in RNA processing and intracellular localization
CAGL0A04543g	-1.49956	4.74172	6.51e-20	4.49e-19		AAR2	Putative component of the U5 snRNP; gene is downregulated in azole-resistant strain
CAGL0B02970g	-1.50093	6.67761	1.76e-30	2.05e-29	BMT5		Beta mannosyltransferase
CAGL0D00660g	-1.5021	5.73615	1.46e-31	1.82e-30		YDL073W	Ortholog(s) have MAP-kinase scaffold activity and role in negative regulation of MAP kinase activity, osmosensory signaling pathway via Sho1 osmosensor
CAGL0K10956g	-1.50548	6.5843	9.34e-15	4.61e-14			Protein of unknown function
CAGL0L03608g	-1.51125	5.119	1.14e-13	5.22e-13		CHS6	Ortholog(s) have role in Golgi to plasma membrane transport, fungal-type cell wall chitin biosynthetic process and exomer complex, trans-Golgi network transport vesicle localization
CAGL0H10516g	-1.51253	5.69558	5.07e-32	6.45e-31		CYK3	Ortholog(s) have enzyme regulator activity and role in mitotic actomyosin contractile ring contraction, mitotic division septum assembly, regulation of cell shape, secondary cell septum biogenesis
CAGL0A04279g	-1.51369	5.62389	2.51e-16	1.37e-15		YBL055C	Ortholog(s) have 3'-5'-exodeoxyribonuclease activity, endonuclease activity and role in apoptotic DNA fragmentation, cellular response to oxidative stress
CAGL0H01947g	-1.51524	4.08304	6.63e-15	3.32e-14		YJR056C	Ortholog of S. cerevisiae : YJR056C, C. albicans SC5314 : CR_03980W_A, C. dubliniensis CD36 : Cd36_29260, C. parapsilosis CDC317 : CPAR2_202360 and C. auris B8441 : B9J08_001840
CAGL0L05962g	-1.52006	7.55266	1.11e-23	9.68e-23		MPT5	Ortholog(s) have mRNA binding, protein binding, bridging activity
CAGL0L08888g	-1.52022	6.55929	7.73e-27	7.78e-26		NCR1	Ortholog(s) have molecular function regulator activity, role in sphingolipid metabolic process and extracellular region, fungal-type vacuole membrane localization
CAGL0M05577g	-1.52149	3.49079	5.32e-08	1.48e-07			Has domain(s) with predicted single-stranded DNA 5'-3' exodeoxyribonuclease activity
CAGL0I00792g	-1.52196	8.75426	1.28e-23	1.12e-22		RPS16A	Ortholog(s) have role in maturation of SSU-rRNA from tricistronic rRNA transcript (SSU-rRNA, 5.8S rRNA, LSU-rRNA)
CAGL0M03751g	-1.52234	5.15985	1.75e-20	1.24e-19		TRF5	Ortholog(s) have RNA adenylyltransferase activity, polynucleotide adenylyltransferase activity, ribosomal large subunit binding activity
CAGL0M02145g	-1.52421	6.37096	4.38e-37	6.85e-36		TGS1	Ortholog(s) have RNA methyltransferase activity, RNA trimethylguanosine synthase activity
CAGL0E04334g	-1.53085	8.86005	1.8e-32	2.35e-31	ERG11	ERG11	Putative cytochrome P-450 lanosterol 14-alpha-demethylase; target enzyme of azole antifungal drugs; increased protein abundance in azole resistant strain
CAGL0F03641g	-1.53136	6.44719	6.75e-12	2.68e-11			Has domain(s) with predicted integral component of membrane localization
CAGL0C02981g	-1.53321	6.29052	9.64e-13	4.08e-12		ARE1	Putative acyl-CoA:sterol acyltransferase involved in sterol esterification; gene is upregulated in azole-resistant strain
CAGL0C01903g	-1.53532	4.63574	2.36e-21	1.77e-20		CDC27	Ortholog(s) have DNA binding, ubiquitin protein ligase activity
CAGL0H04125g	-1.53773	8.76872	2.12e-33	2.86e-32		ALO1	Ortholog(s) have D-arabinono-1,4-lactone oxidase activity
CAGL0G09130g	-1.54534	9.55946	6.58e-36	9.81e-35		RPL7B	Ortholog(s) have role in maturation of LSU-rRNA, ribosomal large subunit biogenesis and cytoplasm, cytosolic large ribosomal subunit, nucleolus localization
CAGL0F01463g	-1.5455	10.2188	1.38e-13	6.27e-13	TIR1	TIR2	Putative GPI-linked cell wall mannoprotein of the Srp1p/Tip1p family
CAGL0I07689g	-1.55429	4.38468	1.17e-13	5.37e-13		YPQ1	Ortholog(s) have basic amino acid transmembrane transporter activity, role in basic amino acid transmembrane export from vacuole and integral component of fungal-type vacuolar membrane localization
CAGL0G05027g	-1.55433	10.2483	1.63e-31	2.03e-30		RPS13	Ortholog(s) have small ribosomal subunit rRNA binding, structural constituent of ribosome activity and role in maturation of SSU-rRNA from tricistronic rRNA transcript (SSU-rRNA, 5.8S rRNA, LSU-rRNA)
CAGL0J11506g	-1.55879	7.46385	4.06e-34	5.6e-33		CHS1	Ortholog(s) have chitin synthase activity, role in ascospore wall chitin biosynthetic process, cell wall chitin biosynthetic process, septum digestion after cytokinesis and cell septum, chitosome, plasma membrane localization
CAGL0C01507g	-1.55942	6.08944	2.67e-15	1.37e-14		PPQ1	Ortholog(s) have phosphoprotein phosphatase activity and role in negative regulation of pheromone-dependent signal transduction involved in conjugation with cellular fusion, protein dephosphorylation
CAGL0E01243g	-1.56347	7.40412	2.86e-27	2.95e-26	CTH2	CTH1	Protein involved in cellular iron homeostasis; induced by Aft1p to reduce expression of iron-associated genes under iron starvation
CAGL0I06512g	-1.57313	5.54091	9.27e-23	7.62e-22	BEM2	BEM2	Ortholog(s) have GTPase activator activity and role in actin cytoskeleton organization, negative regulation of Rho protein signal transduction
CAGL0H06732g	-1.57901	3.76068	4.42e-14	2.1e-13		YIL156W-B	Ortholog of S. cerevisiae : YIL156W-B, C. albicans SC5314 : C1_07060C_A, C. dubliniensis CD36 : Cd36_06600, C. parapsilosis CDC317 : CPAR2_208850 and C. auris B8441 : B9J08_005435
CAGL0J11792g	-1.57993	5.49016	1.02e-23	8.91e-23			Has domain(s) with predicted RNA polymerase I CORE element sequence-specific DNA binding, RNA polymerase I general transcription initiation factor activity and role in transcription initiation from RNA polymerase I promoter
CAGL0I05390g	-1.58276	7.31835	6.79e-26	6.59e-25		SKS1	Ortholog(s) have protein kinase activity, protein serine/threonine kinase activity
CAGL0L08294g	-1.58357	5.85735	3.17e-29	3.53e-28		AXL2	Ortholog(s) have role in axial cellular bud site selection and cell division site, cellular bud neck, cellular bud neck septin ring, incipient cellular bud site, integral component of plasma membrane localization
CAGL0L09383g	-1.58908	7.15252	2.24e-41	4.03e-40	SUT2	SUT2	Ortholog(s) have role in negative regulation of filamentous growth of a population of unicellular organisms in response to starvation by negative regulation of transcription from RNA polymerase II promoter, more
CAGL0M02871g	-1.59024	6.08152	1.39e-30	1.63e-29		MNN5	Ortholog(s) have alpha-1,2-mannosyltransferase activity, role in protein glycosylation and Golgi apparatus localization
CAGL0F04631g	-1.59205	6.24945	5.45e-37	8.48e-36		MOH1	Ortholog of S. cerevisiae : MOH1, C. albicans SC5314 : C4_03430W_A/MOH1, C. dubliniensis CD36 : Cd36_43220, C. parapsilosis CDC317 : CPAR2_403470 and C. auris B8441 : B9J08_003595
CAGL0A01782g	-1.59799	10.3281	7.72e-23	6.39e-22	HXT4	HXT4	Ortholog(s) have glucose transmembrane transporter activity, pentose transmembrane transporter activity and plasma membrane localization
CAGL0J03476g	-1.59972	6.19857	2.55e-28	2.75e-27		RSA4	Ortholog(s) have role in cellular response to drug, protein-RNA complex remodeling, ribosomal large subunit assembly and nucleolus localization
CAGL0H10208g	-1.60261	4.66034	2.3e-12	9.49e-12		AKL1	Ortholog(s) have protein serine/threonine kinase activity and role in negative regulation of clathrin-dependent endocytosis, peptidyl-threonine phosphorylation, protein autophosphorylation, protein phosphorylation
CAGL0A01199g	-1.60495	6.11186	2.57e-27	2.65e-26	DIP5	DIP5	Putative dicarboxylic amino acid permease
CAGL0I09658g	-1.60625	3.69559	8.17e-17	4.64e-16		BIL1	Ortholog(s) have role in actin filament bundle assembly and cellular bud neck, cellular bud tip localization
CAGL0C02189g	-1.60946	9.78849	9.73e-14	4.47e-13	SAH1	SAH1	Ortholog(s) have adenosylhomocysteinase activity, role in S-adenosylhomocysteine catabolic process, phosphatidylcholine biosynthetic process, triglyceride metabolic process and fungal biofilm matrix localization
CAGL0E05720g	-1.61041	3.75039	1.02e-13	4.69e-13		IPL1	Ortholog(s) have histone kinase activity (H3-S10 specific), protein kinase activity, protein serine/threonine kinase activity
CAGL0J01287g	-1.61864	7.19609	3.38e-13	1.48e-12	AIP1	AIP1	Putative actin cytoskeleton component
CAGL0D04422g	-1.62425	7.25922	3.06e-32	3.96e-31			Ortholog(s) have fluoride transmembrane transporter activity and role in cellular detoxification of fluoride, fluoride export across plasma membrane
CAGL0M11066g	-1.62512	3.40535	2.81e-18	1.76e-17		CLB6	Ortholog(s) have cyclin-dependent protein serine/threonine kinase regulator activity
CAGL0K01991g	-1.63553	6.67919	2.59e-23	2.2e-22			Has domain(s) with predicted methyltransferase activity, tRNA (cytosine-5-)-methyltransferase activity
CAGL0C03245g	-1.63779	3.25094	3.06e-13	1.34e-12		ATG10	Ortholog(s) have Atg12 transferase activity
CAGL0J11748g	-1.6391	8.69624	8.79e-36	1.3e-34	PLB2	PLB2	Putative phospholipase B; predicted GPI-anchor
CAGL0L13134g	-1.64419	4.42418	3.37e-17	1.97e-16		YLR072W	Ortholog(s) have sterol transfer activity, role in intracellular sterol transport and mitochondria-associated endoplasmic reticulum membrane, nucleus-vacuole junction, vacuole-mitochondrion membrane contact site localization
CAGL0J03058g	-1.64764	4.78049	1.08e-06	2.66e-06	ICL1	ICL1	Predicted isocitrate lyase that converts isocitrate to glyoxylate and succinate in glyoxalate cycle; required for growth on acetate, ethanol or oleic acid; required for virulence in mouse
CAGL0G07667g	-1.65014	6.11929	1.92e-31	2.38e-30		PRY1	Ortholog(s) have cholesterol binding, magnesium ion binding, sterol binding activity, role in sterol transport and extracellular region localization
CAGL0I03080g	-1.65025	6.76073	3.81e-37	5.99e-36	URA3	URA3	Orotidine 5'-phosphate decarboxylase, catalyzes a step in pyrimidine biosynthesis; protein abundance decreased in ace2 mutant cells
CAGL0K12408g	-1.65262	4.63322	1.69e-16	9.35e-16		BST1	Ortholog(s) have phosphatidylinositol deacylase activity
CAGL0L08184g	-1.66063	8.45226	3.87e-19	2.56e-18	FEN1	ELO2	Predicted fatty acid elongase with role in sphingolipid biosynthetic process; mutants show reduced sensitivity to caspofungin and increased sensitivity to micafungin
CAGL0F01045g	-1.66067	8.43856	1.49e-20	1.06e-19		RPS15	Ortholog(s) have role in rRNA export from nucleus
CAGL0G00286g	-1.66306	9.3563	1.06e-29	1.19e-28	GAS1		Putative glycoside hydrolase of the Gas/Phr family; predicted GPI-anchor
CAGL0L09669g	-1.66555	5.87583	2.41e-24	2.15e-23		URB1	Ortholog(s) have role in maturation of 5.8S rRNA from tricistronic rRNA transcript (SSU-rRNA, 5.8S rRNA, LSU-rRNA), maturation of LSU-rRNA from tricistronic rRNA transcript (SSU-rRNA, 5.8S rRNA, LSU-rRNA) and nucleolus localization
CAGL0K09372g	-1.66872	6.85117	4.11e-45	8.2e-44		MIG2	Ortholog(s) have DNA-binding transcription repressor activity, RNA polymerase II-specific, RNA polymerase II proximal promoter sequence-specific DNA binding activity
CAGL0J01595g	-1.67057	8.23546	6.91e-22	5.36e-21	GLM6		Gene used for molecular typing of C. glabrata strain isolates
CAGL0J05159g	-1.67411	5.19597	3.61e-17	2.1e-16			Putative adhesin-like protein
CAGL0K11748g	-1.6756	8.71924	1.97e-22	1.6e-21	RPS11B	RPS11A	Protein component of the small (40S) ribosomal subunit; expression upregulated in biofilm vs planktonic cell culture
CAGL0G06182g	-1.67625	5.51801	3.96e-33	5.28e-32		YHR131C	Ortholog of S. cerevisiae : YHR131C, C. albicans SC5314 : C5_03510C_A, C. dubliniensis CD36 : Cd36_53260, C. parapsilosis CDC317 : CPAR2_101770 and C. auris B8441 : B9J08_004698
CAGL0L12320g	-1.67707	3.73726	1.72e-06	4.13e-06		GEP5	Ortholog(s) have role in mitochondrial genome maintenance, mitochondrial tRNA 5'-end processing and matrix side of mitochondrial inner membrane localization
CAGL0M07942g	-1.6782	6.02376	4.68e-13	2.03e-12		FRE8	Ortholog(s) have oxidoreductase activity, oxidizing metal ions activity and role in cellular metal ion homeostasis
CAGL0B02321g	-1.68296	7.13996	9.4e-48	2.1e-46		VAN1	Ortholog(s) have alpha-1,6-mannosyltransferase activity, role in cell wall mannoprotein biosynthetic process, protein N-linked glycosylation and alpha-1,6-mannosyltransferase complex, plasma membrane localization
CAGL0G06798g	-1.68332	6.08905	2.38e-34	3.31e-33		LSO1	Ortholog(s) have role in iron ion homeostasis and cytoplasm, nucleus localization
CAGL0D00176g	-1.69661	10.668	7.44e-44	1.42e-42		GDH3	Ortholog(s) have glutamate dehydrogenase (NADP+) activity, role in ammonia assimilation cycle, glutamate biosynthetic process, invasive filamentous growth and cytosol, extracellular region, intracellular, nucleus localization
CAGL0E01837g	-1.69807	7.72828	1.03e-34	1.46e-33	YPS9		Putative aspartic protease; predicted GPI-anchor; member of a YPS gene cluster that is required for virulence in mice; expression induced at high temperature
CAGL0K08272g	-1.69943	6.75525	2.25e-35	3.28e-34		YSR3	Ortholog(s) have sphingosine-1-phosphate phosphatase activity, role in phospholipid dephosphorylation, sphingolipid biosynthetic process and endoplasmic reticulum localization
CAGL0L10912g	-1.70421	5.64561	1.5e-27	1.57e-26		TPO4	Ortholog(s) have spermidine transmembrane transporter activity, spermine transmembrane transporter activity, role in spermidine transport, spermine transport and fungal-type vacuole membrane, plasma membrane localization
CAGL0D04356g	-1.70444	7.94166	1.78e-34	2.51e-33		GCV1	Ortholog(s) have glycine dehydrogenase (decarboxylating) activity and role in glycine metabolic process, one-carbon metabolic process
CAGL0E06116g	-1.70503	5.70551	8.59e-30	9.69e-29		RGM1	Ortholog(s) have role in positive regulation of transcription by RNA polymerase II and cytosol, nuclear chromatin, nucleus localization
CAGL0G07183g1	-1.70557	4.63296	1.72e-16	9.53e-16
CAGL0L13068g	-1.70971	3.3284	3.54e-10	1.21e-09		EPT1	Ortholog(s) have diacylglycerol cholinephosphotransferase activity, ethanolaminephosphotransferase activity and role in phosphatidylcholine biosynthetic process, phosphatidylethanolamine biosynthetic process
CAGL0M08800g	-1.71328	5.84459	1.01e-38	1.68e-37	YAP6	YAP6	bZIP domain-containing protein
CAGL0L02607g	-1.718	5.19955	1.08e-34	1.52e-33			Has domain(s) with predicted hydrolase activity and role in nucleotide catabolic process
CAGL0K01771g	-1.72057	5.16153	1.74e-19	1.18e-18			Has domain(s) with predicted transferase activity, transferring acyl groups activity
CAGL0I04642g	-1.72647	5.86249	2.15e-42	3.98e-41		FAT1	Ortholog(s) have long-chain fatty acid transporter activity, very long-chain fatty acid-CoA ligase activity and role in long-chain fatty acid import into cell, very long-chain fatty acid metabolic process
CAGL0D04686g	-1.72764	4.3627	1.1e-10	3.92e-10		AXL1	Ortholog(s) have metalloendopeptidase activity and role in axial cellular bud site selection, cytogamy, peptide mating pheromone maturation involved in positive regulation of conjugation with cellular fusion
CAGL0K10780g	-1.73013	8.85387	1.04e-36	1.59e-35		IMD4	Ortholog(s) have IMP dehydrogenase activity
CAGL0J01265g	-1.73601	5.98674	8.54e-14	3.95e-13		UTP15	Ortholog(s) have U3 snoRNA binding activity and role in cellular response to drug, maturation of SSU-rRNA from tricistronic rRNA transcript (SSU-rRNA, 5.8S rRNA, LSU-rRNA), positive regulation of transcription by RNA polymerase I
CAGL0F01287g	-1.73624	7.40787	9.61e-30	1.08e-28	GAS5	GAS5	Putative transglycosidase with a predicted role in the elongation of 1,3-beta-glucan
CAGL0L10780g	-1.74051	9.70867	8.59e-25	7.89e-24		HFA1	Ortholog(s) have acetyl-CoA carboxylase activity, role in long-chain fatty acid biosynthetic process and mitochondrion localization
CAGL0C04114g	-1.74356	9.3594	2.06e-39	3.51e-38	HHT2	HHT1	Ortholog(s) have role in cellular response to DNA damage stimulus, global genome nucleotide-excision repair, rRNA transcription and regulation of extent of heterochromatin assembly, more
CAGL0J05060g	-1.74601	6.20326	3.79e-17	2.2e-16	ZAP1	ZAP1	Ortholog(s) have DNA-binding transcription factor activity, RNA polymerase II-specific, RNA polymerase II regulatory region sequence-specific DNA binding, zinc ion binding activity
CAGL0M12430g	-1.74695	7.63915	7.66e-20	5.24e-19	RHR2	GPP1	Putative DL-glycerol phosphatase
CAGL0E05500g	-1.74942	7.23808	4.2e-38	6.81e-37		RPA190	Ortholog(s) have RNA polymerase I activity, promoter-specific chromatin binding activity and role in nucleolar large rRNA transcription by RNA polymerase I, transcription by RNA polymerase I
CAGL0C03740g	-1.75578	5.03382	1.64e-27	1.71e-26			Protein of unknown function
CAGL0M08228g	-1.75615	4.11793	3.93e-10	1.34e-09		LST4	Ortholog(s) have GTPase activator activity, role in positive regulation of GTPase activity, positive regulation of TORC1 signaling and Lst4-Lst7 complex, cytoplasm, vacuolar membrane localization
CAGL0G06380g	-1.75624	6.37471	3.89e-40	6.74e-39		GDS1	Ortholog(s) have role in aerobic respiration
CAGL0H00572g	-1.76036	8.10771	2.5e-26	2.49e-25		TDA4	Has domain(s) with predicted integral component of membrane localization
CAGL0F05115g	-1.76037	7.80247	4.28e-21	3.16e-20		INA1	Ortholog(s) have plasma membrane localization
CAGL0K07524g	-1.76118	5.36534	1.21e-34	1.7e-33	PMU1	PMU1	Protein with a phosphomutase-like domain
CAGL0C00319g	-1.76219	8.73649	3.06e-47	6.75e-46		CPS1	Ortholog(s) have carboxypeptidase activity, role in nitrogen compound metabolic process, proteolysis involved in cellular protein catabolic process and fungal-type vacuole lumen localization
CAGL0L10758g	-1.76531	9.28496	5.14e-19	3.36e-18	PFK2	PFK2	Putative 6-phosphofructokinase, beta subunit; protein abundance increased in ace2 mutant cells
CAGL0L01727g	-1.76661	7.43936	8.6e-47	1.85e-45		DCW1	Putative glycoside hydrolase; predicted GPI-anchor
CAGL0A01155g	-1.76682	4.17309	1.2e-21	9.17e-21		KAR9	Ortholog(s) have role in establishment of spindle localization, mitotic spindle orientation checkpoint, nuclear migration along microtubule
CAGL0A00495g	-1.77977	10.8874	2.32e-21	1.74e-20	PMA1	PMA1	Putative plasma membrane proton pump with a predicted role in pH homeostasis
CAGL0L07744g	-1.78135	6.55364	3.63e-51	8.88e-50		ADP1	Has domain(s) with predicted ATP binding, ATPase activity, nucleoside-triphosphatase activity, nucleotide binding activity and membrane localization
CAGL0L07722g	-1.7829	11.0898	1.95e-35	2.85e-34	PGK1	PGK1	Putative 3-phosphoglycerate kinase; protein differentially expressed in azole resistant strain; protein abundance increased in ace2 mutant cells
CAGL0G05808g	-1.78368	4.38064	3.28e-17	1.93e-16		YDL211C	Putative adhesin-like protein
CAGL0K01529g	-1.7904	4.06778	1.54e-23	1.32e-22		SLM3	Ortholog(s) have tRNA-5-taurinomethyluridine 2-sulfurtransferase activity, role in mitochondrial tRNA wobble position uridine thiolation and mitochondrion localization
CAGL0J03080g	-1.79734	4.12869	1.68e-22	1.37e-21		RGI1	Ortholog(s) have role in energy reserve metabolic process and cell periphery localization
CAGL0I10318g	-1.80406	5.72874	6.93e-22	5.37e-21	NDC10	CBF2	Centromere binding factor 3a; inner kinetochore protein
CAGL0F07161g	-1.8047	4.38285	8.49e-26	8.18e-25
CAGL0M03487g	-1.80886	3.99023	1.95e-19	1.32e-18		RPC34	Ortholog(s) have RNA polymerase III activity, role in tRNA transcription by RNA polymerase III and RNA polymerase III complex, mitochondrion localization
CAGL0C04411g	-1.80962	8.87639	4e-38	6.5e-37		HTA2	Ortholog(s) have role in DNA repair and replication fork protection complex localization
CAGL0G05071g	-1.81615	6.8269	2.23e-32	2.9e-31		LCB2	Ortholog(s) have serine C-palmitoyltransferase activity, role in cellular response to drug, sphingolipid biosynthetic process and SPOTS complex, serine C-palmitoyltransferase complex localization
CAGL0G01562g	-1.81728	3.41932	7.2e-20	4.94e-19		GPI15	Ortholog(s) have phosphatidylinositol N-acetylglucosaminyltransferase activity and role in GPI anchor biosynthetic process
CAGL0B04587g	-1.81834	7.48028	4.98e-41	8.79e-40		TFC7	Ortholog(s) have DNA binding, bending, RNA polymerase III general transcription initiation factor activity and RNA polymerase III transcription regulator recruiting activity, more
CAGL0M08074g	-1.81983	5.72925	1.31e-33	1.78e-32			Protein of unknown function
CAGL0I05522g	-1.82045	6.71681	1.13e-32	1.49e-31		UBP9	Has domain(s) with predicted thiol-dependent ubiquitinyl hydrolase activity and role in protein deubiquitination, ubiquitin-dependent protein catabolic process
CAGL0M01562g	-1.82477	7.34868	1.89e-17	1.13e-16		YDR391C	Ortholog of S. cerevisiae : YDR391C, Debaryomyces hansenii CBS767 : DEHA2D01298g and Saccharomyces cerevisiae S288C : YDR391C
CAGL0D05940g	-1.83126	8.63571	3.76e-27	3.86e-26	ERG1	ERG1	Squalene epoxidase with a role in ergosterol synthesis; involved in growth under conditions of low oxygen tension
CAGL0M08514g	-1.83129	9.18698	5.32e-37	8.31e-36	PIR5	PIR3	Pir protein family member, putative cell wall component
CAGL0A02299g	-1.83402	8.55461	1.15e-46	2.45e-45			Protein of unknown function
CAGL0F03003g	-1.83584	7.05627	1.76e-22	1.43e-21		HKR1	Ortholog(s) have osmosensor activity and role in (1->3)-beta-D-glucan biosynthetic process, cellular bud site selection, fungal-type cell wall organization, hyperosmotic response, osmosensory signaling pathway via Sho1 osmosensor
CAGL0G08470g	-1.83811	3.21954	2.73e-08	7.86e-08		TOP3	Ortholog(s) have DNA topoisomerase activity, DNA topoisomerase type I activity
CAGL0I07029g	-1.83816	3.99482	4.28e-21	3.16e-20		KIP3	Ortholog(s) have ATP-dependent microtubule motor activity, plus-end-directed, ATPase activity, microtubule binding, tubulin-dependent ATPase activity
CAGL0M11990g	-1.84454	7.99851	2.37e-45	4.79e-44		CLN3	Ortholog(s) have cyclin-dependent protein serine/threonine kinase regulator activity
CAGL0E03025g	-1.84496	8.25753	8.29e-34	1.14e-32		ECL1	Ortholog of S. cerevisiae : ECL1 and Saccharomyces cerevisiae S288C : YGR146C
CAGL0F01727g	-1.84634	5.68711	9.28e-39	1.56e-37		REX2	Ortholog(s) have 3'-5'-exoribonuclease activity
CAGL0G05764g	-1.84711	7.25469	1.8e-36	2.74e-35			Has domain(s) with predicted GTP binding, GTPase activity and role in intracellular protein transport, nucleocytoplasmic transport, protein transport, signal transduction, small GTPase mediated signal transduction
CAGL0J00253g	-1.84953	4.49427	3.18e-22	2.53e-21		MTL1	Putative adhesin-like protein
CAGL0D04114g	-1.85299	8.2194	1.87e-52	4.74e-51	NCP1	NCP1	Ortholog(s) have NADPH-hemoprotein reductase activity, electron transfer activity and role in cellular response to drug, ergosterol biosynthetic process
CAGL0D04708g	-1.85778	7.38735	1.97e-13	8.78e-13		CTR1	Ortholog(s) have copper ion transmembrane transporter activity, role in copper ion import, copper ion transport, iron ion transmembrane transport and plasma membrane localization
CAGL0E06358g	-1.86324	12.1327	7.23e-37	1.12e-35	GPM1	GPM1	Putative tetrameric phosphoglycerate mutase; expression downregulated in biofilm vs planktonic cell culture
CAGL0L04510g	-1.8747	7.52961	6.09e-46	1.26e-44		RPS28A	Ortholog(s) have structural constituent of ribosome activity
CAGL0J01023g	-1.87493	4.06158	4.85e-21	3.57e-20		TAD2	Ortholog(s) have tRNA-specific adenosine deaminase activity and role in tRNA modification
CAGL0G02013g	-1.88278	5.47137	2.01e-30	2.34e-29		AIM29	Ortholog of S. cerevisiae : AIM29, C. albicans SC5314 : C2_04960C_A, C. dubliniensis CD36 : Cd36_19480, C. parapsilosis CDC317 : CPAR2_210060 and C. auris B8441 : B9J08_005001
CAGL0D00550g	-1.88458	6.76114	2.74e-34	3.8e-33		PRS1	Ortholog(s) have ribose phosphate diphosphokinase activity and role in 5-phosphoribose 1-diphosphate biosynthetic process, cytokinesis, fungal-type cell wall organization
CAGL0H00594g	-1.89377	5.69255	2.19e-48	4.97e-47		BBP1	Ortholog(s) have structural molecule activity, role in protein localization to spindle pole body, spindle pole body duplication and central plaque of spindle pole body localization
CAGL0H02541g	-1.89455	5.71611	1.07e-28	1.17e-27		YMR252C	Ortholog of S. cerevisiae : YMR252C and Saccharomyces cerevisiae S288C : YMR252C
CAGL0H08327g	-1.89546	10.7253	8.85e-34	1.21e-32	TPI1		Putative triose-phosphate isomerase; protein abundance decreased in ace2 mutant cells
CAGL0K11440g	-1.9012	8.28282	2.77e-48	6.27e-47		HTA1	Ortholog(s) have role in DNA repair, mitotic chromosome condensation, negative regulation of transcription by RNA polymerase II, positive regulation of DNA repair, protein localization to kinetochore, transfer RNA gene-mediated silencing
CAGL0M01628g	-1.93324	5.91987	4.25e-32	5.44e-31	SAC7	SAC7	Ortholog(s) have GTPase activator activity
CAGL0M01760g	-1.94033	7.10334	1.73e-37	2.76e-36	CDR1		Multidrug transporter of ATP-binding cassette (ABC) superfamily, involved in resistance to azoles; expression regulated by Pdr1p; increased abundance in azole resistant strains; expression increased by loss of the mitochondrial genome
CAGL0I00814g	-1.94302	8.10118	5.11e-43	9.6e-42			Has domain(s) with predicted structural constituent of ribosome activity, role in translational elongation and ribosome localization
CAGL0L10956g	-1.95445	4.74013	1.9e-16	1.05e-15		RIM20	Ortholog(s) have role in cellular response to lithium ion, cellular response to neutral pH, cellular response to pH, entry into host and filamentous growth, more
CAGL0B01947g	-1.95503	7.30477	5.54e-31	6.71e-30	INO2	INO2	Transcriptional regulator involved in de novo inositol biosynthesis; activator of INO1 gene expression; mutants unable to grow in the absence of inositol
CAGL0G05544g	-1.96651	6.48537	1.36e-47	3.01e-46		HBT1	Ortholog(s) have role in cell morphogenesis involved in conjugation with cellular fusion and cell surface, fungal-type cell wall, mating projection localization
CAGL0D00528g	-1.96815	9.89432	4.7e-38	7.57e-37		FAS1	Ortholog(s) have 3-hydroxyacyl-[acyl-carrier-protein] dehydratase activity, [acyl-carrier-protein] S-acetyltransferase activity and [acyl-carrier-protein] S-malonyltransferase activity, more
CAGL0L11506g	-1.9705	7.08387	1.05e-33	1.43e-32		HMG1	Ortholog(s) have hydroxymethylglutaryl-CoA reductase (NADPH) activity and role in cellular response to drug, ergosterol biosynthetic process, isopentenyl diphosphate biosynthetic process, mevalonate pathway
CAGL0K01177g	-1.97512	6.53837	3.96e-22	3.13e-21		PAC10	Ortholog(s) have tubulin binding activity, role in tubulin complex assembly and cytoplasm, polysome, prefoldin complex localization
CAGL0H09834g	-1.98055	9.11953	3.21e-32	4.15e-31			Has domain(s) with predicted DNA binding, protein heterodimerization activity, role in DNA-templated transcription, initiation, nucleosome assembly and nucleosome, nucleus localization
CAGL0L10043g	-1.98396	7.13643	6.9e-35	9.82e-34		STD1	Ortholog(s) have protein kinase activator activity
CAGL0J09328g	-1.98497	7.11107	2.11e-57	6.07e-56		PCL2	Ortholog(s) have cyclin-dependent protein serine/threonine kinase regulator activity
CAGL0D02794g	-1.98939	6.40297	8.33e-32	1.05e-30			Protein of unknown function
CAGL0L10626g	-1.99026	3.30751	4.32e-18	2.67e-17		CIK1	Ortholog(s) have ATP-dependent microtubule motor activity, minus-end-directed, microtubule motor activity
CAGL0K01749g	-1.99126	6.63681	4.58e-46	9.52e-45		OSH2	Ortholog(s) have lipid binding, sterol transfer activity and role in ER to Golgi ceramide transport, endocytosis, exocytosis, maintenance of cell polarity, piecemeal microautophagy of the nucleus, sterol transport
CAGL0J08349g	-2.00971	6.26863	1.88e-34	2.63e-33		CAF120	Ortholog(s) have role in regulation of transcription by RNA polymerase II
CAGL0I09900g	-2.01629	4.55919	1.19e-35	1.76e-34		HSH49	Ortholog(s) have RNA binding activity, role in mRNA splicing, via spliceosome and U2 snRNP, U2-type prespliceosome localization
CAGL0M12034g	-2.03074	11.1185	1.16e-44	2.27e-43	PYK1	CDC19	Pyruvate kinase
CAGL0K08338g	-2.0315	7.06977	3.15e-46	6.59e-45			Protein of unknown function
CAGL0L04928g	-2.03182	5.90862	2.33e-26	2.33e-25		NUP100	Ortholog(s) have structural constituent of nuclear pore activity
CAGL0C01551g	-2.04014	5.71513	1.48e-18	9.44e-18		CUP9	Ortholog(s) have RNA polymerase II proximal promoter sequence-specific DNA binding, RNA polymerase II repressing transcription factor binding activity
CAGL0K06061g	-2.04142	7.36877	1.52e-30	1.78e-29		RPS28B	Ortholog(s) have structural constituent of ribosome activity
CAGL0M10235g	-2.04871	4.73686	6.3e-36	9.42e-35		SFT1	Ortholog(s) have SNAP receptor activity, role in intra-Golgi vesicle-mediated transport, vesicle fusion and Golgi trans cisterna, SNARE complex localization
CAGL0E05566g	-2.05048	7.60474	2.2e-53	5.72e-52		TYE7	Ortholog(s) have DNA-binding transcription factor activity, sequence-specific DNA binding activity
CAGL0K08756g	-2.05188	7.24695	1.65e-65	5.8e-64	AP5	YAP5	bZIP domain-containing protein
CAGL0F06391g	-2.06151	4.72958	1.74e-40	3.06e-39		BUB2	Ortholog(s) have GTPase activator activity
CAGL0D04136g	-2.0617	6.22662	8.48e-43	1.59e-41			Has domain(s) with predicted transcription coregulator activity, role in regulation of transcription by RNA polymerase II and mediator complex localization
CAGL0H04081g	-2.06879	9.4237	8.75e-62	2.83e-60	ERG13		3-hydroxy-3-methylglutaryl coenzyme A synthase; protein abundance increased in ace2 mutant cells
CAGL0D04642g	-2.07867	4.77464	4.16e-21	3.08e-20		CLB5	Ortholog(s) have cyclin-dependent protein serine/threonine kinase regulator activity
CAGL0G06050g	-2.07872	3.94587	1.08e-24	9.79e-24			Protein of unknown function
CAGL0I06743g	-2.09907	9.52856	3.2e-57	9.14e-56	FTR1	FTR1	Putative ferrous iron transmembrane transporter involved in iron uptake
CAGL0E04224g	-2.10153	5.45658	2.34e-54	6.33e-53			Protein of unknown function
CAGL0M05621g	-2.10479	5.55601	1.15e-58	3.42e-57		CSH1	Ortholog(s) have mannosyltransferase activity and role in glycosphingolipid biosynthetic process, mannosyl-inositol phosphorylceramide biosynthetic process, sphingolipid biosynthetic process
CAGL0L09273g	-2.10768	4.50691	3.8e-23	3.2e-22		ICL2	Ortholog(s) have isocitrate lyase activity, methylisocitrate lyase activity, role in propionate catabolic process, 2-methylcitrate cycle and mitochondrial matrix localization
CAGL0L06864g	-2.10855	6.34053	2.51e-40	4.38e-39			Putative protein related to ECM3; gene is downregulated in azole-resistant strain
CAGL0C04136g	-2.11238	8.99213	6.81e-36	1.01e-34		HHF1	Ortholog(s) have role in histone H3-K79 methylation, sexual sporulation resulting in formation of a cellular spore, transfer RNA gene-mediated silencing and nucleus, replication fork protection complex localization
CAGL0J10978g	-2.11758	4.87097	3.75e-22	2.97e-21		GIC2	Ortholog(s) have GTPase activator activity, Rho GTPase binding, phosphatidylinositol-4,5-bisphosphate binding activity
CAGL0L09108g	-2.11799	7.32759	6.86e-60	2.11e-58		PDH1	Ortholog(s) have role in propionate metabolic process
CAGL0L07480g	-2.13173	6.39004	9.6e-65	3.33e-63		NRG2	Ortholog(s) have DNA-binding transcription factor activity, double-stranded DNA binding, sequence-specific DNA binding activity
CAGL0K01551g	-2.1333	5.3664	1.84e-11	7.01e-11		DBP10	Ortholog(s) have role in assembly of large subunit precursor of preribosome, maturation of 5.8S rRNA from tricistronic rRNA transcript (SSU-rRNA, 5.8S rRNA and LSU-rRNA), more
CAGL0I00902g	-2.14611	5.50984	4.96e-32	6.32e-31		GAT2	Has domain(s) with predicted DNA-binding transcription factor activity, sequence-specific DNA binding, zinc ion binding activity and role in regulation of transcription, DNA-templated
CAGL0H09130g	-2.14706	7.84518	3.03e-49	6.99e-48		MNN4	Ortholog(s) have enzyme activator activity and role in fungal-type cell wall polysaccharide biosynthetic process, protein N-linked glycosylation, protein O-linked glycosylation
CAGL0B04939g	-2.15387	4.54523	2.22e-30	2.58e-29		YLR173W	Ortholog of S. cerevisiae : YLR173W and Saccharomyces cerevisiae S288C : YLR173W
CAGL0B02145g	-2.16386	5.2662	4.44e-26	4.35e-25		TOS2	Ortholog(s) have role in maintenance of protein location in cell, negative regulation of mitotic cytokinesis and cellular bud neck, cellular bud tip, incipient cellular bud site localization
CAGL0B02755g	-2.166	6.63058	6.96e-69	2.65e-67		YLR361C-A	Ortholog of S. cerevisiae : YLR361C-A and Saccharomyces cerevisiae S288C : YLR361C-A
CAGL0C00110g	-2.1848	9.37582	3.33e-16	1.81e-15	EPA6		Sub-telomerically encoded adhesin with a role in cell adhesion; binds to ligands containing a terminal galactose residue; expressed during murine urinary tract infection, biofilm-upregulated; belongs to adhesin cluster I
CAGL0D00286g	-2.19788	5.46682	4.38e-43	8.26e-42	BMT1		Beta mannosyltransferase
CAGL0C04389g	-2.19831	8.77046	6.69e-63	2.24e-61		HTB2	Ortholog(s) have nucleus, replication fork protection complex, site of double-strand break localization
CAGL0K08690g	-2.23364	4.525	2.66e-16	1.45e-15		YIR016W	Ortholog of S. cerevisiae : YIR016W and Saccharomyces cerevisiae S288C : YIR016W
CAGL0K04587g	-2.24136	7.08957	1.92e-54	5.22e-53			Has domain(s) with predicted structural constituent of ribosome activity, role in translation and ribosome localization
CAGL0F01969g	-2.2422	6.60367	2.62e-71	1.06e-69		YLR049C	Ortholog of S. cerevisiae : YLR049C and Saccharomyces cerevisiae S288C : YLR049C
CAGL0H01177g	-2.24706	6.3084	8.42e-62	2.74e-60		DPP1	Ortholog(s) have diacylglycerol diphosphate phosphatase activity, phosphatidate phosphatase activity, role in farnesol biosynthetic process, phospholipid metabolic process and fungal-type vacuole membrane localization
CAGL0D05918g	-2.25031	5.84603	3.24e-19	2.16e-18	ATF2	ATF2	Putative alcohol acetyltransferase involved in steroid detoxification; gene is upregulated in azole-resistant strain
CAGL0C02827g	-2.25439	5.53936	7.69e-52	1.92e-50		DSE3	Ortholog of S. cerevisiae : DSE3 and Saccharomyces cerevisiae S288C : YOR264W
CAGL0E01793g	-2.25534	11.052	1.51e-57	4.37e-56	YPS6		Putative aspartic protease; predicted GPI-anchor; member of a YPS gene cluster that is required for virulence in mice; expression induced at high temperature
CAGL0C04719g	-2.28327	4.14378	8.74e-25	8.02e-24		VPS25	Ortholog(s) have structural molecule activity
CAGL0J03916g	-2.31847	6.43624	1.7e-86	8.88e-85		HES1	Ortholog(s) have lipid binding, oxysterol binding, sterol transfer activity and role in endocytosis, exocytosis, maintenance of cell polarity, piecemeal microautophagy of the nucleus, sterol transport
CAGL0G02585g	-2.32453	6.19389	5.44e-60	1.69e-58	LYS12	LYS12	Homo-isocitrate dehydrogenase
CAGL0K04301g	-2.32793	6.77636	9.64e-54	2.55e-52		FMP48	Putative mitochondrial Ser/Thr protein kinase; gene is upregulated in azole-resistant strain
CAGL0M05599g	-2.33047	6.94056	4.53e-39	7.65e-38		TOS1	Ortholog(s) have cell surface, extracellular region, fungal-type cell wall, hyphal cell wall localization
CAGL0D00418g	-2.3425	6.75754	1.13e-42	2.1e-41		FAT3	Ortholog(s) have role in long-chain fatty acid transport
CAGL0L13222g	-2.34443	6.05602	5.1e-69	1.96e-67		SIC1	Ortholog(s) have cyclin-dependent protein serine/threonine kinase inhibitor activity
CAGL0E01705g	-2.34568	7.08597	1.16e-43	2.21e-42		MDH2	Ortholog(s) have L-malate dehydrogenase activity, role in gluconeogenesis, protein import into peroxisome matrix and cytosol, nuclear periphery localization
CAGL0J06050g	-2.36511	9.49388	2.63e-60	8.25e-59		YGP1	Ortholog(s) have role in cell wall assembly and extracellular region localization
CAGL0I08613g	-2.36846	5.75621	3.28e-32	4.23e-31	DUR3		Putative plasma membrane polyamine transporter
CAGL0E05940g	-2.36959	6.89741	2.44e-54	6.54e-53		FLC1	Ortholog(s) have FAD transmembrane transporter activity, calcium channel activity
CAGL0K12980g	-2.38138	7.93741	7.86e-83	3.71e-81	BMT7		Beta mannosyltransferase
CAGL0A00385g	-2.39485	4.86175	7.53e-13	3.22e-12		KAP122	Ortholog(s) have nuclear import signal receptor activity, role in protein import into nucleus and cytoplasm, nucleus localization
CAGL0H07491g	-2.40516	4.50581	4.41e-32	5.63e-31		AMN1	Ortholog(s) have small GTPase binding activity
CAGL0H10076g	-2.41368	8.66607	1.32e-49	3.08e-48		YRO2	Ortholog(s) have plasma membrane localization
CAGL0E02409g	-2.42502	5.44827	1.75e-61	5.58e-60		CSI2	Ortholog(s) have cellular bud neck, fungal-type vacuole localization
CAGL0M08448g	-2.43587	7.19271	1.27e-52	3.23e-51		MCD4	Ortholog(s) have mannose-ethanolamine phosphotransferase activity and role in ATP transport, GPI anchor biosynthetic process, pathogenesis
CAGL0J10318g	-2.43662	5.99416	3.82e-62	1.25e-60		NIS1	Ortholog(s) have role in regulation of mitotic nuclear division and cellular bud neck, nucleus localization
CAGL0L10714g	-2.43993	8.29567	8.04e-71	3.2e-69	ERG2	ERG2	C-8 sterol isomerase
CAGL0K11880g	-2.44659	7.72934	9.39e-31	1.12e-29		MRH1	Ortholog(s) have plasma membrane localization
CAGL0E01331g	-2.45452	5.72028	1.17e-31	1.47e-30	SWI5	SWI5	Transcription factor; mutants display increased fungal burdens in mouse lungs and brain
CAGL0E02321g	-2.45873	6.83729	3.27e-24	2.89e-23		PLB3	Putative phospholipase B; predicted GPI-anchor
CAGL0B03663g	-2.46105	6.0318	3.16e-31	3.87e-30		CIT2	Ortholog(s) have citrate (Si)-synthase activity, role in citrate metabolic process and cytoplasm, peroxisome localization
CAGL0H09856g	-2.47632	9.57964	2.05e-79	9.43e-78			Ortholog(s) have role in cellular response to DNA damage stimulus, regulation of extent of heterochromatin assembly
CAGL0M12881g	-2.47796	8.00198	8.59e-68	3.14e-66			Ortholog(s) have dihydroorotate dehydrogenase activity, role in 'de novo' UMP biosynthetic process and mitochondrion localization
CAGL0E04620g	-2.49103	8.14089	6.46e-29	7.13e-28	PST1	PST1	Ecm33-family protein with a predicted role in cell wall biogenesis and organization; predicted GPI-anchor
CAGL0C02519g	-2.49556	5.3433	3.41e-59	1.03e-57		MIG3	Ortholog(s) have DNA-binding transcription repressor activity, RNA polymerase II-specific, RNA polymerase II proximal promoter sequence-specific DNA binding activity
CAGL0L05786g	-2.50604	6.65937	3.08e-38	5.04e-37			Has domain(s) with predicted nucleic acid binding, zinc ion binding activity
CAGL0K10164g	-2.50846	7.0675	1.71e-58	5.02e-57		SED1	Predicted GPI-linked protein; putative adhesin-like protein
CAGL0E02915g	-2.51503	5.2373	3.91e-53	1.01e-51			Putative adhesin-like protein
CAGL0A01650g	-2.51985	6.42301	5.63e-74	2.37e-72			Putative protein; gene is upregulated in azole-resistant strain
CAGL0E05962g	-2.52137	3.78072	4.09e-09	1.29e-08		FMP40	Ortholog of S. cerevisiae : FMP40, C. albicans SC5314 : C1_10730W_A, C. dubliniensis CD36 : Cd36_10060, C. parapsilosis CDC317 : CPAR2_202760 and C. auris B8441 : B9J08_001933
CAGL0E01969g	-2.5268	8.97031	5.06e-86	2.57e-84		SMF1	Ortholog(s) have inorganic cation transmembrane transporter activity, solute:proton symporter activity
CAGL0K08624g	-2.53387	6.27459	1.93e-64	6.6e-63	HAP4	HAP4	Component of CCAAT-binding factor complex that functions as transcription factor; regulates expression of respiratory genes and genes involved in iron homeostasis
CAGL0F08833g	-2.55058	8.83335	8.89e-78	4.02e-76		MSB2	Putative adhesin-like protein
CAGL0F06413g	-2.56923	9.67538	5.12e-67	1.84e-65	FET3	FET3	Putative copper ferroxidase involved in iron uptake
CAGL0G09603g	-2.58305	5.90237	3.16e-49	7.27e-48		YOR186W	Putative protein; gene is upregulated in azole-resistant strain
CAGL0L08382g	-2.58423	3.30194	1.3e-23	1.13e-22		YPR153W	Ortholog of S. cerevisiae : YPR153W, C. albicans SC5314 : C3_03530W_A, C. dubliniensis CD36 : Cd36_83540, C. parapsilosis CDC317 : CPAR2_404520 and C. auris B8441 : B9J08_002269
CAGL0J03212g	-2.61841	7.14839	1.03e-30	1.22e-29	ALD5	ALD5	Putative mitochondrial aldehyde dehydrogenase (NAD+); protein abundance increased in ace2 mutant cells
CAGL0B04433g	-2.62579	6.15392	2.92e-41	5.22e-40			Has domain(s) with predicted nucleobase transmembrane transporter activity, transmembrane transporter activity, role in nucleobase transport, transmembrane transport and membrane localization
CAGL0M04125g	-2.63181	7.0794	1.86e-70	7.33e-69		YNL320W	Ortholog of S. cerevisiae : YNL320W, C. albicans SC5314 : CR_10500C_A, C. dubliniensis CD36 : Cd36_35340, C. parapsilosis CDC317 : CPAR2_200350 and C. auris B8441 : B9J08_001244
CAGL0G04499g	-2.63331	7.13913	2.45e-102	1.52e-100		SET4	Ortholog of S. cerevisiae : SET4 and Saccharomyces cerevisiae S288C : YJL105W
CAGL0K04477g	-2.66147	10.1505	3.41e-79	1.56e-77		ERG25	Ortholog(s) have C-4 methylsterol oxidase activity, role in ergosterol biosynthetic process and endoplasmic reticulum membrane, plasma membrane localization
CAGL0K00605g	-2.66175	4.8261	6.74e-37	1.04e-35		CDC6	Ortholog(s) have ATP binding, ATPase activity, DNA replication origin binding, GTP binding, GTPase activity, chromatin binding, protein serine/threonine kinase activity
CAGL0M02167g	-2.67379	8.91056	7.42e-105	4.95e-103		PRM4	Ortholog of S. cerevisiae : PRM4 and Saccharomyces cerevisiae S288C : YPL156C
CAGL0H03487g	-2.68391	8.493	2.22e-86	1.15e-84	AFT1	AFT1	Putative RNA polymerase II transcription factor, involved in regulation of iron acquisition genes; required for growth under iron depletion
CAGL0G08954g	-2.71073	6.43529	2.45e-41	4.39e-40		YOL019W	Ortholog(s) have plasma membrane localization
CAGL0I09746g	-2.72382	5.55209	1.68e-24	1.52e-23		SLY41	Ortholog(s) have phosphoenolpyruvate transmembrane transporter activity and role in endoplasmic reticulum to Golgi vesicle-mediated transport, phosphoenolpyruvate transmembrane import into Golgi lumen
CAGL0G07249g	-2.75762	4.73066	2.92e-67	1.05e-65		YOX1	Ortholog(s) have RNA polymerase II regulatory region sequence-specific DNA binding activity, role in negative regulation of transcription involved in G1/S transition of mitotic cell cycle and nuclear chromatin, nucleus localization
CAGL0L10648g	-2.78109	5.92332	2.74e-71	1.1e-69		CLN1	Ortholog(s) have cyclin-dependent protein serine/threonine kinase regulator activity and role in regulation of cyclin-dependent protein serine/threonine kinase activity, traversing start control point of mitotic cell cycle
CAGL0M05841g	-2.78906	7.65267	6.83e-97	3.84e-95		KTR2	Ortholog(s) have alpha-1,2-mannosyltransferase activity, mannosylphosphate transferase activity, mannosyltransferase activity and role in cell wall mannoprotein biosynthetic process, protein N-linked glycosylation
CAGL0M07315g	-2.79573	7.50825	1.05e-59	3.19e-58		SUR1	Ortholog(s) have mannosyltransferase activity
CAGL0I05852g	-2.82254	6.78441	2.43e-68	9e-67		CLN2	Ortholog(s) have cyclin-dependent protein serine/threonine kinase regulator activity
CAGL0L13398r	-2.83097	14.3124	5.25e-06	1.2e-05	RDN18-1		18S rRNA
CAGL0I10384g	-2.85911	9.52355	2.09e-101	1.28e-99	TPO3	TPO2	Predicted polyamine transporter of the major facilitator superfamily; required for azole resistance
CAGL0I03476g	-2.90449	5.53601	2.65e-31	3.25e-30		DHH1	Ortholog(s) have chromatin binding, mRNA binding activity
CAGL0I05676g	-2.92664	3.47421	2.89e-25	2.71e-24		PRP2	Ortholog(s) have RNA-dependent ATPase activity, role in generation of catalytic spliceosome for first transesterification step, snoRNA splicing and U2-type catalytic step 1 spliceosome localization
CAGL0H05401g	-2.92802	4.91203	1.33e-61	4.29e-60		GPI2	Ortholog(s) have role in GPI anchor biosynthetic process and glycosylphosphatidylinositol-N-acetylglucosaminyltransferase (GPI-GnT) complex localization
CAGL0I06204g	-2.95201	8.02032	4.07e-100	2.44e-98	PIR1	YJL160C	Pir protein family member, putative cell wall component
CAGL0B02475g	-2.97756	6.3455	1.53e-45	3.12e-44	PHO84	PHO84	Ortholog(s) have inorganic phosphate transmembrane transporter activity, manganese ion transmembrane transporter activity, selenite:proton symporter activity
CAGL0J09702g	-3.01071	4.16442	1.6e-08	4.73e-08		ACK1	Ortholog(s) have role in fungal-type cell wall organization, positive regulation of signal transduction
CAGL0M07832g	-3.0351	3.55819	6.27e-35	8.95e-34		REC107	Ortholog(s) have role in reciprocal meiotic recombination and condensed nuclear chromosome localization
CAGL0F01793g	-3.06075	9.51398	9.65e-120	8.05e-118	ERG3	ERG3	Delta 5,6 sterol desaturase; C-5 sterol desaturase; predicted transmembrane domain and endolasmic reticulum (ER) binding motif; gene used for molecular typing of C. glabrata strain isolates
CAGL0K02145g	-3.07306	7.63013	1.34e-110	9.93e-109		COM2	Ortholog(s) have role in cellular response to acetate, cellular response to drug, regulation of transcription from RNA polymerase II promoter in response to stress
CAGL0E02233g	-3.09646	5.87089	1.67e-122	1.46e-120			Protein of unknown function
cox1	-3.10242	3.82843	2.42e-16	1.33e-15
CAGL0M02123g	-3.10529	6.74866	7.14e-70	2.76e-68		AIM44	Ortholog(s) have role in protein localization to bud neck, secondary cell septum biogenesis and cellular bud neck localization
CAGL0K07458g	-3.10716	6.92858	9.86e-127	9.24e-125		YPK1	Ortholog(s) have protein serine/threonine kinase activity
CAGL0I04328g	-3.11007	6.18654	4.06e-76	1.76e-74		YJL133C-A	Ortholog of S. cerevisiae : YJL133C-A and Saccharomyces cerevisiae S288C : YJL133C-A
CAGL0H04037g	-3.12731	6.39135	6.24e-111	4.82e-109		GAC1	Ortholog(s) have heat shock protein binding, protein phosphatase regulator activity and role in glycogen metabolic process, meiotic cell cycle, mitotic spindle assembly checkpoint, response to heat
CAGL0E01353g	-3.13953	9.57487	1.99e-97	1.15e-95			Putative high-affinity zinc transporter; gene is downregulated in azole-resistant strain
CAGL0L11990g	-3.1651	7.1037	5.54e-60	1.71e-58		GRX4	Ortholog(s) have RNA polymerase II activating transcription factor binding, disulfide oxidoreductase activity
CAGL0A03102g	-3.23273	5.47641	6.46e-77	2.85e-75	ARO10	ARO10	Ortholog(s) have carboxy-lyase activity, phenylpyruvate decarboxylase activity
CAGL0I04246g	-3.28233	6.98607	7.87e-63	2.61e-61	SUT1	SUT1	Putative transcription factor involved in sterol uptake; gene is upregulated in azole-resistant strain
CAGL0C03333g	-3.31385	7.12339	8.18e-74	3.41e-72		FRE6	Ortholog(s) have ferric-chelate reductase activity, role in cellular response to iron ion starvation, copper ion import, intracellular sequestering of iron ion, reductive iron assimilation and fungal-type vacuole membrane localization
CAGL0C02211g	-3.39606	6.4117	6.47e-108	4.55e-106	UTR2		Putative glycoside hydrolase of the Crh family; predicted GPI-anchor
CAGL0I09856g	-3.43952	5.94168	9.91e-99	5.81e-97		SFG1	Ortholog(s) have role in mitotic cell cycle, pseudohyphal growth and nucleus localization
CAGL0I00418g	-3.53714	11.0251	1.42e-58	4.2e-57		OLE1	Ortholog(s) have electron transfer activity, stearoyl-CoA 9-desaturase activity
CAGL0G09515g	-3.81131	6.56083	2.54e-97	1.46e-95		SPR1	Ortholog(s) have glucan exo-1,3-beta-glucosidase activity, role in ascospore formation and ascospore wall, fungal-type cell wall localization
CAGL0A04081g	-3.85098	7.65254	9.84e-159	1.46e-156		YLR194C	Predicted GPI-linked cell wall protein
CAGL0I07491g	-3.89383	8.99086	7.55e-103	4.8e-101		IZH4	Ortholog(s) have role in cellular zinc ion homeostasis
CAGL0I06182g	-3.98408	8.36539	5.55e-97	3.15e-95	PIR2	HSP150	Pir protein family member, putative cell wall component
CAGL0E01727g	-4.07556	7.64775	7.98e-16	4.23e-15	YPS3		Putative aspartic protease; predicted GPI-anchor; member of a YPS gene cluster that is required for virulence in mice
CAGL0E04092g	-4.20546	9.40637	3.83e-105	2.59e-103	SIT1	ARN1	Putative siderophore-iron transporter with 14 transmembrane domains; required for iron-dependent survival in macrophages; mRNA levels elevated under iron deficiency conditions; plasma membrane localized
CAGL0F08261g	-4.5165	6.29217	4.07e-145	4.62e-143		ENO1	Ortholog(s) have high molecular weight kininogen binding, phosphopyruvate hydratase activity, protein-glutamine gamma-glutamyltransferase activity
CAGL0K07183g	-4.7476	3.48008	1.61e-36	2.45e-35			Protein of unknown function
SNR17	-4.75292	4.84749	8.55e-89	4.56e-87
